# Supplementary material for: Innate immune cell barrier-related genes inform precision prognosis in pancreatic cancer
Source: Front Immunol. 2025 May 23;16:1559373. doi: 10.3389/fimmu.2025.1559373 (PMC12141296; doi:10.3389/fimmu.2025.1559373)
Supplement: Supplementary file 2 [file Table1.xlsx]

## Sheet: GSE62452
!Sample_geo_accession	!Sample_type	!Sample_organism_ch1	!Sample_characteristics_ch1	!Sample_characteristics_ch1	!Sample_characteristics_ch1	!Sample_characteristics_ch1	!Sample_characteristics_ch1	!Sample_molecule_ch1	!Sample_platform_id	!Sample_data_row_count
GSM1527105	RNA	Homo sapiens	tissue: Pancreatic tumor	grading: G2	Stage: IIA	survival months: 51.1	survival status: 1	total RNA	GPL6244	33297
GSM1527107	RNA	Homo sapiens	tissue: Pancreatic tumor	grading: G3	Stage: III	survival months: 6.9	survival status: 1	total RNA	GPL6244	33297
GSM1527109	RNA	Homo sapiens	tissue: Pancreatic tumor	grading: G3	Stage: IIA	survival months: 2.7	survival status: 1	total RNA	GPL6244	33297
GSM1527111	RNA	Homo sapiens	tissue: Pancreatic tumor	grading: G2	Stage: III	survival months: 41.6	survival status: 1	total RNA	GPL6244	33297
GSM1527115	RNA	Homo sapiens	tissue: Pancreatic tumor	grading: G2	Stage: III	survival months: 35.9	survival status: 1	total RNA	GPL6244	33297
GSM1527117	RNA	Homo sapiens	tissue: Pancreatic tumor	grading: G2	Stage: III	survival months: 2.4	survival status: 1	total RNA	GPL6244	33297
GSM1527123	RNA	Homo sapiens	tissue: Pancreatic tumor	grading: G3	Stage: IVA	survival months: 19.5	survival status: 1	total RNA	GPL6244	33297
GSM1527125	RNA	Homo sapiens	tissue: Pancreatic tumor	grading: G3	Stage: III	survival months: 12.6	survival status: 1	total RNA	GPL6244	33297
GSM1527127	RNA	Homo sapiens	tissue: Pancreatic tumor	grading: G2	Stage: IVA	survival months: 16	survival status: 1	total RNA	GPL6244	33297
GSM1527129	RNA	Homo sapiens	tissue: Pancreatic tumor	grading: G2	Stage: III	survival months: 40.9	survival status: 1	total RNA	GPL6244	33297
GSM1527131	RNA	Homo sapiens	tissue: Pancreatic tumor	grading: G3	Stage: IVB	survival months: 2.8	survival status: 1	total RNA	GPL6244	33297
GSM1527133	RNA	Homo sapiens	tissue: Pancreatic tumor	grading: G3	Stage: III	survival months: 11.6	survival status: 1	total RNA	GPL6244	33297
GSM1527135	RNA	Homo sapiens	tissue: Pancreatic tumor	grading: G3	Stage: III	survival months: 24.7	survival status: 1	total RNA	GPL6244	33297
GSM1527137	RNA	Homo sapiens	tissue: Pancreatic tumor	grading: G2	Stage: IIA	survival months: 40	survival status: 0	total RNA	GPL6244	33297
GSM1527139	RNA	Homo sapiens	tissue: Pancreatic tumor	grading: G2	Stage: IIB	survival months: 1.2	survival status: 1	total RNA	GPL6244	33297
GSM1527141	RNA	Homo sapiens	tissue: Pancreatic tumor	grading: G2	Stage: IIA	survival months: 13.2	survival status: 1	total RNA	GPL6244	33297
GSM1527143	RNA	Homo sapiens	tissue: Pancreatic tumor	grading: G3	Stage: III	survival months: 23.2	survival status: 1	total RNA	GPL6244	33297
GSM1527145	RNA	Homo sapiens	tissue: Pancreatic tumor	grading: G2	Stage: IIB	survival months: 10.8	survival status: 1	total RNA	GPL6244	33297
GSM1527147	RNA	Homo sapiens	tissue: Pancreatic tumor	grading: G2	Stage: IIB	survival months: 29	survival status: 1	total RNA	GPL6244	33297
GSM1527149	RNA	Homo sapiens	tissue: Pancreatic tumor	grading: G2	Stage: IIB	survival months: 27.7	survival status: 1	total RNA	GPL6244	33297
GSM1527151	RNA	Homo sapiens	tissue: Pancreatic tumor	grading: G2	Stage: IIA	survival months: 27.6	survival status: 0	total RNA	GPL6244	33297
GSM1527155	RNA	Homo sapiens	tissue: Pancreatic tumor	grading: G3	Stage: IIB	survival months: 6.8	survival status: 1	total RNA	GPL6244	33297
GSM1527157	RNA	Homo sapiens	tissue: Pancreatic tumor	grading: G2	Stage: IIB	survival months: 28.2	survival status: 0	total RNA	GPL6244	33297
GSM1527159	RNA	Homo sapiens	tissue: Pancreatic tumor	grading: G3	Stage: IIB	survival months: 9.8	survival status: 1	total RNA	GPL6244	33297
GSM1527161	RNA	Homo sapiens	tissue: Pancreatic tumor	grading: G3	Stage: IIB	survival months: 23.6	survival status: 0	total RNA	GPL6244	33297
GSM1527163	RNA	Homo sapiens	tissue: Pancreatic tumor	grading: G3	Stage: IIB	survival months: 7.7	survival status: 1	total RNA	GPL6244	33297
GSM1527165	RNA	Homo sapiens	tissue: Pancreatic tumor	grading: G2	Stage: IIB	survival months: 21.8	survival status: 0	total RNA	GPL6244	33297
GSM1527167	RNA	Homo sapiens	tissue: Pancreatic tumor	grading: G4	Stage: IIA	survival months: 21.2	survival status: 0	total RNA	GPL6244	33297
GSM1527169	RNA	Homo sapiens	tissue: Pancreatic tumor	grading: G3	Stage: IIB	survival months: 21.1	survival status: 0	total RNA	GPL6244	33297
GSM1527171	RNA	Homo sapiens	tissue: Pancreatic tumor	grading: G2	Stage: IIB	survival months: 8.9	survival status: 1	total RNA	GPL6244	33297
GSM1527173	RNA	Homo sapiens	tissue: Pancreatic tumor	grading: G3	Stage: IV	survival months: 17.3	survival status: 0	total RNA	GPL6244	33297
GSM1527175	RNA	Homo sapiens	tissue: Pancreatic tumor	grading: G3	Stage: IIB	survival months: 6.4	survival status: 1	total RNA	GPL6244	33297
GSM1527177	RNA	Homo sapiens	tissue: Pancreatic tumor	grading: G3	Stage: IIB	survival months: 16.4	survival status: 0	total RNA	GPL6244	33297
GSM1527179	RNA	Homo sapiens	tissue: Pancreatic tumor	grading: G2	Stage: IIB	survival months: 4.6	survival status: 1	total RNA	GPL6244	33297
GSM1527181	RNA	Homo sapiens	tissue: Pancreatic tumor	grading: G2	Stage: IIB	survival months: 10.6	survival status: 0	total RNA	GPL6244	33297
GSM1527183	RNA	Homo sapiens	tissue: Pancreatic tumor	grading: G3	Stage: IB	survival months: 4.2	survival status: 1	total RNA	GPL6244	33297
GSM1527185	RNA	Homo sapiens	tissue: Pancreatic tumor	grading: G2	Stage: IIB	survival months: 10.3	survival status: 1	total RNA	GPL6244	33297
GSM1527187	RNA	Homo sapiens	tissue: Pancreatic tumor	grading: G2	Stage: IV	survival months: 9.7	survival status: 0	total RNA	GPL6244	33297
GSM1527189	RNA	Homo sapiens	tissue: Pancreatic tumor	grading: G3	Stage: IIB	survival months: 14.9	survival status: 1	total RNA	GPL6244	33297
GSM1527191	RNA	Homo sapiens	tissue: Pancreatic tumor	grading: G3	Stage: IIB	survival months: 4.5	survival status: 1	total RNA	GPL6244	33297
GSM1527193	RNA	Homo sapiens	tissue: Pancreatic tumor	grading: G3	Stage: IIB	survival months: 12.9	survival status: 1	total RNA	GPL6244	33297
GSM1527196	RNA	Homo sapiens	tissue: Pancreatic tumor	grading: G2	Stage: IB	survival months: 9.5	survival status: 1	total RNA	GPL6244	33297
GSM1527198	RNA	Homo sapiens	tissue: Pancreatic tumor	grading: G3	Stage: IIB	survival months: 6.3	survival status: 1	total RNA	GPL6244	33297
GSM1527199	RNA	Homo sapiens	tissue: Pancreatic tumor	grading: G2	Stage: IIB	survival months: 0.9	survival status: 1	total RNA	GPL6244	33297
GSM1527200	RNA	Homo sapiens	tissue: Pancreatic tumor	grading: G2	Stage: IIB	survival months: 5.9	survival status: 1	total RNA	GPL6244	33297
GSM1527202	RNA	Homo sapiens	tissue: Pancreatic tumor	grading: G3	Stage: IIB	survival months: 9.8	survival status: 1	total RNA	GPL6244	33297
GSM1527204	RNA	Homo sapiens	tissue: Pancreatic tumor	grading: G3	Stage: IIB	survival months: 5.3	survival status: 1	total RNA	GPL6244	33297
GSM1527205	RNA	Homo sapiens	tissue: Pancreatic tumor	grading: G2	Stage: IIB	survival months: 21.5	survival status: 1	total RNA	GPL6244	33297
GSM1527207	RNA	Homo sapiens	tissue: Pancreatic tumor	grading: G3	Stage: IB	survival months: 14.2	survival status: 1	total RNA	GPL6244	33297
GSM1527209	RNA	Homo sapiens	tissue: Pancreatic tumor	grading: G3	Stage: IIA	survival months: 32	survival status: 1	total RNA	GPL6244	33297
GSM1527210	RNA	Homo sapiens	tissue: Pancreatic tumor	grading: G2	Stage: III	survival months: 22.9	survival status: 1	total RNA	GPL6244	33297
GSM1527212	RNA	Homo sapiens	tissue: Pancreatic tumor	grading: G3	Stage: IIA	survival months: 45.9	survival status: 1	total RNA	GPL6244	33297
GSM1527213	RNA	Homo sapiens	tissue: Pancreatic tumor	grading: G2	Stage: IIB	survival months: 21.9	survival status: 1	total RNA	GPL6244	33297
GSM1527215	RNA	Homo sapiens	tissue: Pancreatic tumor	grading: G2	Stage: IIB	survival months: 42	survival status: 0	total RNA	GPL6244	33297
GSM1527216	RNA	Homo sapiens	tissue: Pancreatic tumor	grading: G2	Stage: IIB	survival months: 38.3	survival status: 0	total RNA	GPL6244	33297
GSM1527218	RNA	Homo sapiens	tissue: Pancreatic tumor	grading: G3	Stage: IIA	survival months: 13.7	survival status: 1	total RNA	GPL6244	33297
GSM1527219	RNA	Homo sapiens	tissue: Pancreatic tumor	grading: G2	Stage: IIB	survival months: 10.9	survival status: 1	total RNA	GPL6244	33297
GSM1527220	RNA	Homo sapiens	tissue: Pancreatic tumor	grading: G3	Stage: IIB	survival months: 21.3	survival status: 1	total RNA	GPL6244	33297
GSM1527223	RNA	Homo sapiens	tissue: Pancreatic tumor	grading: G2	Stage: IIB	survival months: 9.3	survival status: 1	total RNA	GPL6244	33297
GSM1527225	RNA	Homo sapiens	tissue: Pancreatic tumor	grading: G3	Stage: IIB	survival months: 19.9	survival status: 1	total RNA	GPL6244	33297
GSM1527227	RNA	Homo sapiens	tissue: Pancreatic tumor	grading: G2	Stage: IIB	survival months: 70.8	survival status: 0	total RNA	GPL6244	33297
GSM1527228	RNA	Homo sapiens	tissue: Pancreatic tumor	grading: Gx	Stage: >IIB	survival months: 68	survival status: 0	total RNA	GPL6244	33297
GSM1527230	RNA	Homo sapiens	tissue: Pancreatic tumor	grading: G1	Stage: IIA	survival months: 67.7	survival status: 0	total RNA	GPL6244	33297
GSM1527232	RNA	Homo sapiens	tissue: Pancreatic tumor	grading: G1	Stage: IB	survival months: 49.7	survival status: 1	total RNA	GPL6244	33297
GSM1527234	RNA	Homo sapiens	tissue: Pancreatic tumor	grading: G2	Stage: IV	survival months: 3.2	survival status: 1	total RNA	GPL6244	33297

## Sheet: GSE782329
!Sample_geo_accession	!Sample_type	!Sample_organism_ch1	!Sample_characteristics_ch1	!Sample_characteristics_ch1	!Sample_characteristics_ch1	!Sample_characteristics_ch1	!Sample_characteristics_ch1	!Sample_molecule_ch1	!Sample_platform_id	!Sample_data_row_count
GSM1527105	RNA	Homo sapiens	tissue: Pancreatic tumor	grading: G2	Stage: IIA	survival months: 51.1	survival status: 1	total RNA	GPL6244	33297
GSM1527109	RNA	Homo sapiens	tissue: Pancreatic tumor	grading: G3	Stage: IIA	survival months: 2.7	survival status: 1	total RNA	GPL6244	33297
GSM1527137	RNA	Homo sapiens	tissue: Pancreatic tumor	grading: G2	Stage: IIA	survival months: 40	survival status: 0	total RNA	GPL6244	33297
GSM1527139	RNA	Homo sapiens	tissue: Pancreatic tumor	grading: G2	Stage: IIB	survival months: 1.2	survival status: 1	total RNA	GPL6244	33297
GSM1527141	RNA	Homo sapiens	tissue: Pancreatic tumor	grading: G2	Stage: IIA	survival months: 13.2	survival status: 1	total RNA	GPL6244	33297
GSM1527145	RNA	Homo sapiens	tissue: Pancreatic tumor	grading: G2	Stage: IIB	survival months: 10.8	survival status: 1	total RNA	GPL6244	33297
GSM1527147	RNA	Homo sapiens	tissue: Pancreatic tumor	grading: G2	Stage: IIB	survival months: 29	survival status: 1	total RNA	GPL6244	33297
GSM1527149	RNA	Homo sapiens	tissue: Pancreatic tumor	grading: G2	Stage: IIB	survival months: 27.7	survival status: 1	total RNA	GPL6244	33297
GSM1527151	RNA	Homo sapiens	tissue: Pancreatic tumor	grading: G2	Stage: IIA	survival months: 27.6	survival status: 0	total RNA	GPL6244	33297
GSM1527155	RNA	Homo sapiens	tissue: Pancreatic tumor	grading: G3	Stage: IIB	survival months: 6.8	survival status: 1	total RNA	GPL6244	33297
GSM1527157	RNA	Homo sapiens	tissue: Pancreatic tumor	grading: G2	Stage: IIB	survival months: 28.2	survival status: 0	total RNA	GPL6244	33297
GSM1527159	RNA	Homo sapiens	tissue: Pancreatic tumor	grading: G3	Stage: IIB	survival months: 9.8	survival status: 1	total RNA	GPL6244	33297
GSM1527161	RNA	Homo sapiens	tissue: Pancreatic tumor	grading: G3	Stage: IIB	survival months: 23.6	survival status: 0	total RNA	GPL6244	33297
GSM1527163	RNA	Homo sapiens	tissue: Pancreatic tumor	grading: G3	Stage: IIB	survival months: 7.7	survival status: 1	total RNA	GPL6244	33297
GSM1527165	RNA	Homo sapiens	tissue: Pancreatic tumor	grading: G2	Stage: IIB	survival months: 21.8	survival status: 0	total RNA	GPL6244	33297
GSM1527167	RNA	Homo sapiens	tissue: Pancreatic tumor	grading: G4	Stage: IIA	survival months: 21.2	survival status: 0	total RNA	GPL6244	33297
GSM1527169	RNA	Homo sapiens	tissue: Pancreatic tumor	grading: G3	Stage: IIB	survival months: 21.1	survival status: 0	total RNA	GPL6244	33297
GSM1527171	RNA	Homo sapiens	tissue: Pancreatic tumor	grading: G2	Stage: IIB	survival months: 8.9	survival status: 1	total RNA	GPL6244	33297
GSM1527175	RNA	Homo sapiens	tissue: Pancreatic tumor	grading: G3	Stage: IIB	survival months: 6.4	survival status: 1	total RNA	GPL6244	33297
GSM1527177	RNA	Homo sapiens	tissue: Pancreatic tumor	grading: G3	Stage: IIB	survival months: 16.4	survival status: 0	total RNA	GPL6244	33297
GSM1527179	RNA	Homo sapiens	tissue: Pancreatic tumor	grading: G2	Stage: IIB	survival months: 4.6	survival status: 1	total RNA	GPL6244	33297
GSM1527181	RNA	Homo sapiens	tissue: Pancreatic tumor	grading: G2	Stage: IIB	survival months: 10.6	survival status: 0	total RNA	GPL6244	33297
GSM1527183	RNA	Homo sapiens	tissue: Pancreatic tumor	grading: G3	Stage: IB	survival months: 4.2	survival status: 1	total RNA	GPL6244	33297
GSM1527185	RNA	Homo sapiens	tissue: Pancreatic tumor	grading: G2	Stage: IIB	survival months: 10.3	survival status: 1	total RNA	GPL6244	33297
GSM1527189	RNA	Homo sapiens	tissue: Pancreatic tumor	grading: G3	Stage: IIB	survival months: 14.9	survival status: 1	total RNA	GPL6244	33297
GSM1527191	RNA	Homo sapiens	tissue: Pancreatic tumor	grading: G3	Stage: IIB	survival months: 4.5	survival status: 1	total RNA	GPL6244	33297
GSM1527193	RNA	Homo sapiens	tissue: Pancreatic tumor	grading: G3	Stage: IIB	survival months: 12.9	survival status: 1	total RNA	GPL6244	33297
GSM1527196	RNA	Homo sapiens	tissue: Pancreatic tumor	grading: G2	Stage: IB	survival months: 9.5	survival status: 1	total RNA	GPL6244	33297
GSM1527198	RNA	Homo sapiens	tissue: Pancreatic tumor	grading: G3	Stage: IIB	survival months: 6.3	survival status: 1	total RNA	GPL6244	33297
GSM1527199	RNA	Homo sapiens	tissue: Pancreatic tumor	grading: G2	Stage: IIB	survival months: 0.9	survival status: 1	total RNA	GPL6244	33297
GSM1527200	RNA	Homo sapiens	tissue: Pancreatic tumor	grading: G2	Stage: IIB	survival months: 5.9	survival status: 1	total RNA	GPL6244	33297
GSM1527202	RNA	Homo sapiens	tissue: Pancreatic tumor	grading: G3	Stage: IIB	survival months: 9.8	survival status: 1	total RNA	GPL6244	33297
GSM1527204	RNA	Homo sapiens	tissue: Pancreatic tumor	grading: G3	Stage: IIB	survival months: 5.3	survival status: 1	total RNA	GPL6244	33297
GSM1527205	RNA	Homo sapiens	tissue: Pancreatic tumor	grading: G2	Stage: IIB	survival months: 21.5	survival status: 1	total RNA	GPL6244	33297
GSM1527207	RNA	Homo sapiens	tissue: Pancreatic tumor	grading: G3	Stage: IB	survival months: 14.2	survival status: 1	total RNA	GPL6244	33297
GSM1527209	RNA	Homo sapiens	tissue: Pancreatic tumor	grading: G3	Stage: IIA	survival months: 32	survival status: 1	total RNA	GPL6244	33297
GSM1527212	RNA	Homo sapiens	tissue: Pancreatic tumor	grading: G3	Stage: IIA	survival months: 45.9	survival status: 1	total RNA	GPL6244	33297
GSM1527213	RNA	Homo sapiens	tissue: Pancreatic tumor	grading: G2	Stage: IIB	survival months: 21.9	survival status: 1	total RNA	GPL6244	33297
GSM1527215	RNA	Homo sapiens	tissue: Pancreatic tumor	grading: G2	Stage: IIB	survival months: 42	survival status: 0	total RNA	GPL6244	33297
GSM1527216	RNA	Homo sapiens	tissue: Pancreatic tumor	grading: G2	Stage: IIB	survival months: 38.3	survival status: 0	total RNA	GPL6244	33297
GSM1527218	RNA	Homo sapiens	tissue: Pancreatic tumor	grading: G3	Stage: IIA	survival months: 13.7	survival status: 1	total RNA	GPL6244	33297
GSM1527219	RNA	Homo sapiens	tissue: Pancreatic tumor	grading: G2	Stage: IIB	survival months: 10.9	survival status: 1	total RNA	GPL6244	33297
GSM1527220	RNA	Homo sapiens	tissue: Pancreatic tumor	grading: G3	Stage: IIB	survival months: 21.3	survival status: 1	total RNA	GPL6244	33297
GSM1527223	RNA	Homo sapiens	tissue: Pancreatic tumor	grading: G2	Stage: IIB	survival months: 9.3	survival status: 1	total RNA	GPL6244	33297
GSM1527225	RNA	Homo sapiens	tissue: Pancreatic tumor	grading: G3	Stage: IIB	survival months: 19.9	survival status: 1	total RNA	GPL6244	33297
GSM1527227	RNA	Homo sapiens	tissue: Pancreatic tumor	grading: G2	Stage: IIB	survival months: 70.8	survival status: 0	total RNA	GPL6244	33297
GSM1527228	RNA	Homo sapiens	tissue: Pancreatic tumor	grading: Gx	Stage: >IIB	survival months: 68	survival status: 0	total RNA	GPL6244	33297
GSM1527230	RNA	Homo sapiens	tissue: Pancreatic tumor	grading: G1	Stage: IIA	survival months: 67.7	survival status: 0	total RNA	GPL6244	33297
GSM1527232	RNA	Homo sapiens	tissue: Pancreatic tumor	grading: G1	Stage: IB	survival months: 49.7	survival status: 1	total RNA	GPL6244	33297

## Sheet: GSE85916
!Sample_geo_accession	!Sample_source_name_ch1	!Sample_organism_ch1	!Sample_characteristics_ch1	!Sample_characteristics_ch1	!Sample_platform_id	!Sample_data_row_count
GSM2287304	pancreatic tumor	Homo sapiens	os.year: 0.8525	death: 1	GPL13667	49386
GSM2287305	pancreatic tumor	Homo sapiens	os.year: 11.9733333333333	death: 0	GPL13667	49386
GSM2287306	pancreatic tumor	Homo sapiens	os.year: 0.57	death: 1	GPL13667	49386
GSM2287307	pancreatic tumor	Homo sapiens	os.year: 1.9275	death: 1	GPL13667	49386
GSM2287308	pancreatic tumor	Homo sapiens	os.year: 3.8025	death: 0	GPL13667	49386
GSM2287309	pancreatic tumor	Homo sapiens	os.year: 2.33583333333333	death: 0	GPL13667	49386
GSM2287310	pancreatic tumor	Homo sapiens	os.year: 0.750833333333333	death: 1	GPL13667	49386
GSM2287311	pancreatic tumor	Homo sapiens	os.year: 0.920833333333333	death: 0	GPL13667	49386
GSM2287312	pancreatic tumor	Homo sapiens	os.year: 2.73583333333333	death: 0	GPL13667	49386
GSM2287313	pancreatic tumor	Homo sapiens	os.year: 0.8975	death: 0	GPL13667	49386
GSM2287314	pancreatic tumor	Homo sapiens	os.year: 2.00666666666667	death: 1	GPL13667	49386
GSM2287315	pancreatic tumor	Homo sapiens	os.year: 2.03166666666667	death: 1	GPL13667	49386
GSM2287316	pancreatic tumor	Homo sapiens	os.year: 1.01666666666667	death: 1	GPL13667	49386
GSM2287317	pancreatic tumor	Homo sapiens	os.year: 2.94416666666667	death: 1	GPL13667	49386
GSM2287319	pancreatic tumor	Homo sapiens	os.year: 7.05333333333333	death: 1	GPL13667	49386
GSM2287320	pancreatic tumor	Homo sapiens	os.year: 7.84416666666667	death: 0	GPL13667	49386
GSM2287321	pancreatic tumor	Homo sapiens	os.year: 10.85	death: 1	GPL13667	49386
GSM2287322	pancreatic tumor	Homo sapiens	os.year: 1.00833333333333	death: 1	GPL13667	49386
GSM2287323	pancreatic tumor	Homo sapiens	os.year: 2.85833333333333	death: 0	GPL13667	49386
GSM2287324	pancreatic tumor	Homo sapiens	os.year: 1.61166666666667	death: 0	GPL13667	49386
GSM2287325	pancreatic tumor	Homo sapiens	os.year: 2.2425	death: 1	GPL13667	49386
GSM2287326	pancreatic tumor	Homo sapiens	os.year: 1.15166666666667	death: 1	GPL13667	49386
GSM2287327	pancreatic tumor	Homo sapiens	os.year: 2.23666666666667	death: 1	GPL13667	49386
GSM2287328	pancreatic tumor	Homo sapiens	os.year: 1.6775	death: 1	GPL13667	49386
GSM2287329	pancreatic tumor	Homo sapiens	os.year: 8.87583333333333	death: 0	GPL13667	49386
GSM2287330	pancreatic tumor	Homo sapiens	os.year: 1.01666666666667	death: 1	GPL13667	49386
GSM2287331	pancreatic tumor	Homo sapiens	os.year: 0.0933333333333333	death: 1	GPL13667	49386
GSM2287332	pancreatic tumor	Homo sapiens	os.year: 1.2525	death: 1	GPL13667	49386
GSM2287333	pancreatic tumor	Homo sapiens	os.year: 0.1125	death: 1	GPL13667	49386
GSM2287334	pancreatic tumor	Homo sapiens	os.year: 0.0983333333333333	death: 1	GPL13667	49386
GSM2287335	pancreatic tumor	Homo sapiens	os.year: 1.7575	death: 1	GPL13667	49386
GSM2287336	pancreatic tumor	Homo sapiens	os.year: 0.816666666666667	death: 1	GPL13667	49386
GSM2287337	pancreatic tumor	Homo sapiens	os.year: 0.929166666666667	death: 1	GPL13667	49386
GSM2287338	pancreatic tumor	Homo sapiens	os.year: 0.720833333333333	death: 1	GPL13667	49386
GSM2287339	pancreatic tumor	Homo sapiens	os.year: 1.0775	death: 0	GPL13667	49386
GSM2287340	pancreatic tumor	Homo sapiens	os.year: 1.82833333333333	death: 1	GPL13667	49386
GSM2287341	pancreatic tumor	Homo sapiens	os.year: 2.5325	death: 0	GPL13667	49386
GSM2287342	pancreatic tumor	Homo sapiens	os.year: 3.31166666666667	death: 0	GPL13667	49386
GSM2287343	pancreatic tumor	Homo sapiens	os.year: 0.57	death: 1	GPL13667	49386
GSM2287344	pancreatic tumor	Homo sapiens	os.year: 0.663333333333333	death: 0	GPL13667	49386
GSM2287345	pancreatic tumor	Homo sapiens	os.year: 4.94416666666667	death: 0	GPL13667	49386
GSM2287346	pancreatic tumor	Homo sapiens	os.year: 4.56083333333333	death: 0	GPL13667	49386
GSM2287347	pancreatic tumor	Homo sapiens	os.year: 0.846666666666667	death: 1	GPL13667	49386
GSM2287348	pancreatic tumor	Homo sapiens	os.year: 0.630833333333333	death: 1	GPL13667	49386
GSM2287349	pancreatic tumor	Homo sapiens	os.year: 7.69166666666667	death: 1	GPL13667	49386
GSM2287350	pancreatic tumor	Homo sapiens	os.year: 3.11666666666667	death: 1	GPL13667	49386
GSM2287351	pancreatic tumor	Homo sapiens	os.year: 3.6925	death: 1	GPL13667	49386
GSM2287352	pancreatic tumor	Homo sapiens	os.year: 1.0025	death: 1	GPL13667	49386
GSM2287353	pancreatic tumor	Homo sapiens	os.year: 0.7675	death: 1	GPL13667	49386
GSM2287354	pancreatic tumor	Homo sapiens	os.year: 1.60333333333333	death: 1	GPL13667	49386
GSM2287355	pancreatic tumor	Homo sapiens	os.year: 3.54416666666667	death: 1	GPL13667	49386
GSM2287356	pancreatic tumor	Homo sapiens	os.year: 1.37333333333333	death: 1	GPL13667	49386
GSM2287357	pancreatic tumor	Homo sapiens	os.year: 0.869166666666667	death: 1	GPL13667	49386
GSM2287358	pancreatic tumor	Homo sapiens	os.year: 1.22	death: 1	GPL13667	49386
GSM2287359	pancreatic tumor	Homo sapiens	os.year: 1.08	death: 1	GPL13667	49386
GSM2287360	pancreatic tumor	Homo sapiens	os.year: 1.2225	death: 0	GPL13667	49386
GSM2287361	pancreatic tumor	Homo sapiens	os.year: 3.55	death: 1	GPL13667	49386
GSM2287362	pancreatic tumor	Homo sapiens	os.year: 0.833333333333333	death: 1	GPL13667	49386
GSM2287363	pancreatic tumor	Homo sapiens	os.year: 1.82583333333333	death: 0	GPL13667	49386
GSM2287364	pancreatic tumor	Homo sapiens	os.year: 1.00916666666667	death: 1	GPL13667	49386
GSM2287365	pancreatic tumor	Homo sapiens	os.year: 1.365	death: 1	GPL13667	49386
GSM2287366	pancreatic tumor	Homo sapiens	os.year: 1.41166666666667	death: 1	GPL13667	49386
GSM2287367	pancreatic tumor	Homo sapiens	os.year: 1.68333333333333	death: 1	GPL13667	49386
GSM2287368	pancreatic tumor	Homo sapiens	os.year: 3.4025	death: 0	GPL13667	49386
GSM2287369	pancreatic tumor	Homo sapiens	os.year: 0.323333333333333	death: 1	GPL13667	49386
GSM2287370	pancreatic tumor	Homo sapiens	os.year: 1.49916666666667	death: 1	GPL13667	49386
GSM2287371	pancreatic tumor	Homo sapiens	os.year: 12.2	death: 0	GPL13667	49386
GSM2287372	pancreatic tumor	Homo sapiens	os.year: 0.789166666666667	death: 1	GPL13667	49386
GSM2287373	pancreatic tumor	Homo sapiens	os.year: 1.65	death: 1	GPL13667	49386
GSM2287374	pancreatic tumor	Homo sapiens	os.year: 1.62833333333333	death: 1	GPL13667	49386
GSM2287375	pancreatic tumor	Homo sapiens	os.year: 1.15166666666667	death: 1	GPL13667	49386
GSM2287376	pancreatic tumor	Homo sapiens	os.year: 2.0725	death: 1	GPL13667	49386
GSM2287377	pancreatic tumor	Homo sapiens	os.year: 3.36333333333333	death: 1	GPL13667	49386
GSM2287378	pancreatic tumor	Homo sapiens	os.year: 0.981666666666667	death: 1	GPL13667	49386
GSM2287379	pancreatic tumor	Homo sapiens	os.year: 1.07166666666667	death: 0	GPL13667	49386
GSM2287380	pancreatic tumor	Homo sapiens	os.year: 0.869166666666667	death: 0	GPL13667	49386
GSM2287381	pancreatic tumor	Homo sapiens	os.year: 1.71083333333333	death: 1	GPL13667	49386
GSM2287382	pancreatic tumor	Homo sapiens	os.year: 0.68	death: 1	GPL13667	49386
GSM2287383	pancreatic tumor	Homo sapiens	os.year: 1.9625	death: 1	GPL13667	49386
