# Supplementary material for: Innate immune cell barrier-related genes inform precision prognosis in pancreatic cancer
Source: Front Immunol. 2025 May 23;16:1559373. doi: 10.3389/fimmu.2025.1559373 (PMC12141296; doi:10.3389/fimmu.2025.1559373)
Supplement: Supplementary file 3 [file Table2.xlsx]

## Sheet: Sheet2
Comparison of Clinical Information from GEO Datasets and TCGA-PAAD
Feature	TCGA-PAAD	GSE62452	GSE782329	GSE85916
Sample Size	174 cases (RNA-Seq data)	65 cases (microarray)	49 cases (microarray)	79 cases (microarray)
Technology Platform	RNA-Seq (Illumina HiSeq)	Microarray (GPL6244)	Microarray (GPL6244)	Microarray (GPL13667)
Tissue Type	Pancreatic tumor	Pancreatic tumor	Pancreatic tumor	Pancreatic tumor
Clinical Characteristics	Grading (G1-G4), Stage (I-IV), Survival time, Molecular subtypes, etc.	Grading (G1-G4), Stage (I-IV), Survival months, Survival status	Grading (G1-G4), Stage (I-IV), Survival months, Survival status	Survival years, Survival status
Survival Data	Survival months (0.13–91.37 months)	Survival months (0.9–70.8 months)	Survival months (0.9–70.8 months)	Survival years (1.12–146.4 months)
Geographic Distribution	USA	USA	USA	Belgium
