# Supplementary material for: Innate immune cell barrier-related genes inform precision prognosis in pancreatic cancer
Source: Front Immunol. 2025 May 23;16:1559373. doi: 10.3389/fimmu.2025.1559373 (PMC12141296; doi:10.3389/fimmu.2025.1559373)
Supplement: Supplementary file 4 [file Table3.xlsx]

## Sheet: Sheet1
Category	Algorithms	Rationale
Cox-Based Regression	Lasso, Enet, StepCox, CoxBoost, Ridge	Gold standard for survival analysis; handles high-dimensional data via regularization.
Tree-Based Methods	RSF, obliqueRSF, CTree, CForest	Captures nonlinear relationships; robust to multicollinearity.
Boosting Algorithms	gbm, xgboost	Iteratively improves prediction accuracy; effective for complex interactions.
Component-Based	plsRcox, superpc	Reduces dimensionality in omics data; identifies latent prognostic features.
Kernel/SVM-Based	survival-SVM	Models nonlinear survival risk via kernel tricks; suited for gene interactions.
Rule-Based Ensembles	CForest	Balances interpretability and performance via conditional inference trees.

## Sheet: Sheet2
Algorithm	Key Parameters	Tuning Strategy	Tuning Range/Method
RSF	ntree, nodesize	Error curve to select optimal number of trees	ntree=1000→optimal value
Enet	alpha, lambda	Grid search + 10-fold CV	alpha=0-1, lambda auto-selected
StepCox	direction	Traverse three directions	both/backward/forward
CoxBoost	penalty, stepno	Optimization function + 10-fold CV	Automatically calculated
plsRcox	nt (number of components)	10-fold CV selection	nt=1-10
SuperPC	threshold	20 threshold points cross-validation	Data-driven selection
GBM	n.trees	5-fold CV to select number of trees	Initial 1000→optimal value
survival-SVM	gamma.mu	Fixed value	gamma.mu = 2
Ridge	lambda	10-fold CV	Auto-selected
obliqueRSF	n_tree	Fixed value	n_tree = 100
XGBoost	nrounds	Early stopping	Stop after 10 rounds without improvement
CForest	ntree	Fixed value	ntree = 50
CTree	-	Default parameters	-
Lasso	lambda	10-fold CV	Auto-selected
