# Supplementary material for: Innate immune cell barrier-related genes inform precision prognosis in pancreatic cancer
Source: Front Immunol. 2025 May 23;16:1559373. doi: 10.3389/fimmu.2025.1559373 (PMC12141296; doi:10.3389/fimmu.2025.1559373)
Supplement: Supplementary file 5 [file Table4.xlsx]

## Sheet: CDG
gene
TMEM176A
ALDH3B1
PRSS3
PLAUR
SERPINB3
PRDM1
LAMC2
COL11A1
COL17A1
IFI35
PKP1
CEACAM6
MMP2
OAS1
EFNA2
SERPIND1
LGALS1
GZMB
PYGB
LIPG
ELF4
COTL1
PIK3R2
COMP
SERPINE1
TMEM176B
C5
CLEC2B
OAS3
HBEGF
HAVCR1
IL4
ITGB6
FN1
QPCT
CD58
NRP2
LTBP2
TNFSF11
A1BG
INHBA
TWIST1
PLAU
IL13RA2
TNFAIP6
SLPI
TREM1
MT1G
BMP4
RAC2
BST2
COL5A1
ULBP3
LGALS3
PPARG
SYT11
TCN1
ANXA1
FGFBP1
SEMA7A
CXCL9
DIAPH3
EPHA2
PLAC8
SLC22A3
LCN2
EDNRA
UBASH3B
ABCA5
RABGEF1
CD109
MMP14
CDA
PGLYRP3
SLAMF9
CTSS
FSTL1
CXCL5
LIPH
MST1R
CARTPT
CTSB
FBN1
B2M
GREM1
AXL
ADAM9
CXCL10
ADORA2B
UCP2
RAP2B
ANXA2
NELL2
THBS2
S100A14
CD55
HRH1
HRNR
LPA
MICB
COL28A1
HLA-B
ITGB3
MMP28

## Sheet: CDPG
gene
PIK3R2
C5
A1BG
ABCA5
RABGEF1
HRNR
LPA
COL28A1

## Sheet: CDRG
gene
ALDH3B1
PLAUR
SERPINB3
PRDM1
LAMC2
COL11A1
COL17A1
IFI35
PKP1
CEACAM6
MMP2
OAS1
EFNA2
LGALS1
GZMB
PYGB
LIPG
ELF4
COTL1
COMP
SERPINE1
CLEC2B
OAS3
HBEGF
HAVCR1
ITGB6
FN1
CD58
NRP2
LTBP2
TNFSF11
INHBA
TWIST1
PLAU
TNFAIP6
SLPI
TREM1
BMP4
RAC2
BST2
COL5A1
ULBP3
LGALS3
PPARG
TCN1
ANXA1
FGFBP1
SEMA7A
CXCL9
DIAPH3
EPHA2
PLAC8
SLC22A3
LCN2
EDNRA
UBASH3B
CD109
MMP14
CDA
PGLYRP3
SLAMF9
CTSS
FSTL1
CXCL5
LIPH
MST1R
CTSB
FBN1
B2M
GREM1
AXL
ADAM9
CXCL10
ADORA2B
RAP2B
ANXA2
THBS2
S100A14
CD55
HRH1
MICB
HLA-B
ITGB3
MMP28
