# Supplementary material for: Innate immune cell barrier-related genes inform precision prognosis in pancreatic cancer
Source: Front Immunol. 2025 May 23;16:1559373. doi: 10.3389/fimmu.2025.1559373 (PMC12141296; doi:10.3389/fimmu.2025.1559373)
Supplement: Supplementary file 6 [file Table5.xlsx]

## Sheet: CDG
Modle	Train	GSE62452	GSE78229	GSE85916	All	Test
RSF + Enet [α=0.7]	0.713	0.565	0.625	0.563	0.5962	0.584333
Enet[α=0.7]	0.713	0.565	0.625	0.563	0.5962	0.584333
Enet[α=0.5]	0.718	0.555	0.615	0.583	0.5938	0.584333
RSF + Enet [α=0.5]	0.718	0.555	0.614	0.583	0.5936	0.584
RSF + Enet [α=0.8]	0.713	0.564	0.625	0.562	0.5972	0.583667
RSF + Enet [α=1]	0.713	0.565	0.626	0.56	0.5972	0.583667
RSF + Enet[lambda=0.094]	0.713	0.565	0.626	0.56	0.5972	0.583667
Enet[α=1]	0.713	0.565	0.626	0.56	0.5972	0.583667
RSF + Enet [α=0.9]	0.713	0.564	0.626	0.56	0.597	0.583333
Enet[α=0.8]	0.713	0.564	0.625	0.561	0.597	0.583333
Enet[α=0.9]	0.713	0.564	0.626	0.56	0.597	0.583333
RSF + Enet [α=0.3]	0.722	0.545	0.602	0.601	0.5924	0.582667
Enet[α=0.3]	0.722	0.545	0.602	0.601	0.5924	0.582667
RSF + Enet [α=0.4]	0.723	0.548	0.606	0.593	0.5928	0.582333
Enet[α=0.4]	0.723	0.548	0.606	0.593	0.5928	0.582333
Enet[α=0.6]	0.717	0.555	0.615	0.577	0.5928	0.582333
RSF + Enet [α=0.6]	0.718	0.555	0.615	0.577	0.5926	0.582333
StepCox[both]+ Ridge[α=0.8]	0.677	0.593	0.636	0.516	0.6026	0.581667
CoxBoost	0.716	0.56	0.621	0.564	0.595	0.581667
Enet[α=0.2]	0.722	0.534	0.598	0.613	0.5904	0.581667
RSF + Ridge[α=0.9]	0.674	0.586	0.627	0.531	0.6004	0.581333
RSF + Ridge[α=1]	0.675	0.586	0.626	0.531	0.6	0.581
Lasso + plsRcox	0.715	0.556	0.61	0.577	0.5978	0.581
StepCox[both] + Enet[α=0.2]	0.725	0.554	0.61	0.578	0.5956	0.580667
StepCox[backward] + Enet[α=0.2]	0.725	0.554	0.61	0.578	0.5956	0.580667
StepCox[both]+ Ridge[α=0.9]	0.677	0.592	0.634	0.515	0.6022	0.580333
RSF + CoxBoost	0.719	0.555	0.612	0.573	0.5934	0.58
StepCox[both]+ Ridge[α=1]	0.678	0.592	0.633	0.512	0.6012	0.579
StepCox[backward]+ Ridge[α=1]	0.678	0.592	0.633	0.512	0.6012	0.579
StepCox[both] + Enet[α=0.3]	0.72	0.559	0.614	0.564	0.5932	0.579
StepCox[backward] + Enet[α=0.3]	0.72	0.559	0.614	0.564	0.5932	0.579
RSF + Enet [α=0.2]	0.724	0.529	0.591	0.61	0.5868	0.576667
StepCox[both] + Enet[α=0]	0.729	0.545	0.595	0.587	0.5924	0.575667
Enet[α=0.1]	0.726	0.524	0.583	0.62	0.5838	0.575667
StepCox[both] + Enet[α=0.4]	0.716	0.559	0.616	0.55	0.592	0.575
StepCox[backward] + Enet[α=0.1]	0.725	0.548	0.6	0.577	0.5878	0.575
StepCox[both] + Enet[α=0.1]	0.726	0.549	0.601	0.575	0.5874	0.575
RSF + Enet [α=0]	0.729	0.532	0.583	0.607	0.5872	0.574
StepCox[both] + Enet[α=1]	0.709	0.564	0.625	0.53	0.5914	0.573
StepCox[backward] + Enet[α=1]	0.709	0.564	0.625	0.53	0.5914	0.573
RSF + Ridge[α=0]	0.724	0.538	0.59	0.589	0.5894	0.572333
RSF	0.923	0.557	0.575	0.58	0.6292	0.570667
RSF + Ridge[α=0.1]	0.717	0.537	0.589	0.586	0.5874	0.570667
RSF + Enet [α=0.1]	0.73	0.522	0.578	0.611	0.5814	0.570333
StepCox[backward] + Enet[α=0.4]	0.72	0.549	0.604	0.556	0.5876	0.569667
StepCox[both] + Enet[α=0.8]	0.712	0.558	0.615	0.535	0.589	0.569333
StepCox[backward] + Enet[α=0.8]	0.712	0.558	0.615	0.535	0.589	0.569333
StepCox[both] + SuperPC	0.643	0.55	0.587	0.571	0.5646	0.569333
StepCox[both] + Enet[α=0.9]	0.712	0.558	0.616	0.533	0.5894	0.569
StepCox[backward] + Enet[α=0.9]	0.712	0.558	0.616	0.533	0.5894	0.569
StepCox[both] + Enet[α=0.7]	0.713	0.557	0.613	0.537	0.589	0.569
StepCox[backward] + Enet[α=0.7]	0.713	0.557	0.613	0.537	0.589	0.569
StepCox[both] + Enet[α=0.5]	0.714	0.554	0.608	0.544	0.5886	0.568667
StepCox[backward] + Enet[α=0.5]	0.714	0.554	0.608	0.544	0.5886	0.568667
StepCox[backward]+ Ridge[α=0.1]	0.713	0.546	0.601	0.558	0.5886	0.568333
RSF + Ridge[α=0.2]	0.716	0.541	0.59	0.574	0.5882	0.568333
StepCox[backward] + CoxBoost	0.718	0.55	0.613	0.541	0.5882	0.568
Lasso + Ridge[α=0]	0.713	0.551	0.593	0.559	0.591	0.567667
RSF + Ridge[α=0.4]	0.715	0.55	0.603	0.55	0.5914	0.567667
StepCox[backward]+ Ridge[α=0]	0.73	0.543	0.591	0.569	0.5896	0.567667
Lasso + CoxBoost	0.722	0.544	0.595	0.564	0.588	0.567667
StepCox[both] + CoxBoost	0.719	0.55	0.611	0.541	0.5872	0.567333
StepCox[backward] + Enet[α=0]	0.73	0.536	0.583	0.583	0.5852	0.567333
RSF + Ridge[α=0.3]	0.716	0.546	0.593	0.561	0.5906	0.566667
Lasso + Ridge[α=0.1]	0.713	0.55	0.593	0.557	0.5894	0.566667
StepCox[both] + Enet[α=0.6]	0.713	0.554	0.607	0.539	0.5876	0.566667
StepCox[backward] + Enet[α=0.6]	0.713	0.554	0.607	0.539	0.5876	0.566667
Enet[α=0]	0.731	0.525	0.573	0.601	0.5816	0.566333
RSF + Ridge[α=0.5]	0.713	0.551	0.6	0.547	0.5914	0.566
RSF + Ridge[α=0.7]	0.713	0.551	0.602	0.544	0.5916	0.565667
StepCox[both] + RSF	0.915	0.555	0.566	0.575	0.6296	0.565333
RSF + Ridge[α=0.8]	0.714	0.55	0.601	0.544	0.5924	0.565
Lasso + Ridge[α=0.4]	0.712	0.548	0.593	0.554	0.5886	0.565
Lasso + Ridge[α=0.2]	0.712	0.549	0.592	0.554	0.5882	0.565
RSF + SuperPC	0.647	0.539	0.579	0.577	0.5592	0.565
Lasso + Ridge[α=0.5]	0.712	0.548	0.592	0.553	0.5882	0.564333
Lasso + Ridge[α=0.3]	0.712	0.548	0.592	0.553	0.5876	0.564333
StepCox[backward] + SuperPC	0.641	0.543	0.581	0.569	0.559	0.564333
RSF + Ridge[α=0.6]	0.712	0.547	0.598	0.546	0.5896	0.563667
Lasso + Ridge[α=0.7]	0.712	0.546	0.589	0.554	0.5874	0.563
Lasso + Ridge[α=0.6]	0.712	0.546	0.589	0.553	0.5872	0.562667
StepCox[backward]+ Ridge[α=0.2]	0.714	0.549	0.603	0.535	0.5852	0.562333
Lasso + Ridge[α=0.8]	0.712	0.545	0.588	0.554	0.5872	0.562333
Lasso + Ridge[α=0.9]	0.712	0.545	0.588	0.553	0.587	0.562
Lasso + Ridge[α=1]	0.712	0.544	0.587	0.553	0.5866	0.561333
Lasso + StepCox[forward]	0.722	0.539	0.588	0.555	0.5836	0.560667
CoxBoost + Enet[α=0.1]	0.73	0.531	0.586	0.564	0.5826	0.560333
CoxBoost + plsRcox	0.73	0.53	0.589	0.561	0.5802	0.56
CoxBoost + Enet[α=0]	0.73	0.529	0.585	0.566	0.5824	0.56
StepCox[backward] + RSF	0.916	0.543	0.57	0.562	0.6152	0.558333
CoxBoost + Enet[α=0.3]	0.73	0.532	0.583	0.56	0.5806	0.558333
CoxBoost + Enet[α=0.2]	0.73	0.532	0.583	0.559	0.5808	0.558
Lasso + StepCox[both]	0.718	0.527	0.576	0.571	0.58	0.558
Lasso + StepCox[backward]	0.718	0.527	0.576	0.571	0.58	0.558
StepCox[backward]+ Ridge[α=0.3]	0.711	0.548	0.598	0.526	0.5824	0.557333
StepCox[backward]+ Ridge[α=0.6]	0.702	0.554	0.607	0.51	0.586	0.557
StepCox[backward]+ Ridge[α=0.7]	0.701	0.556	0.607	0.508	0.5856	0.557
SuperPC	0.639	0.533	0.571	0.567	0.571	0.557
StepCox[both]+ Ridge[α=0]	0.731	0.532	0.582	0.556	0.5814	0.556667
CoxBoost + Enet[α=0.4]	0.73	0.531	0.58	0.558	0.5788	0.556333
CoxBoost + Enet[α=0.5]	0.73	0.531	0.58	0.558	0.5788	0.556333
RSF + GBM	0.851	0.534	0.568	0.567	0.6044	0.556333
CoxBoost + Enet[α=0.6]	0.73	0.531	0.579	0.556	0.5786	0.555333
StepCox[backward]+ Ridge[α=0.8]	0.703	0.553	0.606	0.504	0.5844	0.554333
CoxBoost + Enet[α=0.7]	0.731	0.53	0.577	0.556	0.5778	0.554333
CoxBoost + Enet[α=0.8]	0.731	0.529	0.577	0.556	0.5776	0.554
CoxBoost + Enet[α=0.9]	0.731	0.529	0.578	0.555	0.5774	0.554
CoxBoost + Enet[α=1]	0.731	0.529	0.578	0.555	0.5774	0.554
StepCox[both] + GBM	0.867	0.523	0.56	0.578	0.6056	0.553667
RSF + StepCox[both]	0.848	0.537	0.547	0.576	0.618	0.553333
RSF + StepCox[backward]	0.848	0.537	0.547	0.576	0.618	0.553333
StepCox[backward]+ Ridge[α=0.4]	0.707	0.545	0.597	0.516	0.583	0.552667
StepCox[backward]+ Ridge[α=0.9]	0.703	0.554	0.603	0.501	0.583	0.552667
CoxBoost + StepCox[forward]	0.73	0.528	0.577	0.552	0.5758	0.552333
Lasso + SuperPC	0.675	0.532	0.556	0.569	0.5714	0.552333
CoxBoost + SuperPC	0.676	0.528	0.556	0.571	0.573	0.551667
StepCox[backward]+ Ridge[α=0.5]	0.706	0.543	0.598	0.513	0.5828	0.551333
StepCox[both]+ Ridge[α=0.6]	0.703	0.545	0.601	0.508	0.5826	0.551333
StepCox[both]+ Ridge[α=0.4]	0.707	0.537	0.593	0.523	0.5794	0.551
StepCox[both]+ Ridge[α=0.7]	0.702	0.544	0.601	0.505	0.5822	0.55
StepCox[both]+ Ridge[α=0.3]	0.709	0.533	0.588	0.529	0.5758	0.55
StepCox[both]+ Ridge[α=0.2]	0.71	0.531	0.587	0.531	0.5742	0.549667
StepCox[both]+ Ridge[α=0.1]	0.718	0.525	0.579	0.544	0.5744	0.549333
Lasso + xgboost	0.679	0.494	0.495	0.655	0.5768	0.548
plsRcox	0.868	0.55	0.546	0.546	0.6146	0.547333
StepCox[backward] + GBM	0.868	0.517	0.551	0.574	0.6038	0.547333
StepCox[both]+ Ridge[α=0.5]	0.709	0.537	0.594	0.511	0.5788	0.547333
CoxBoost + StepCox[both]	0.729	0.52	0.561	0.554	0.5744	0.545
CoxBoost + StepCox[backward]	0.729	0.52	0.561	0.554	0.5744	0.545
GBM	0.872	0.524	0.563	0.547	0.6012	0.544667
Lasso + obliqueRSF	0.875	0.51	0.545	0.559	0.6114	0.538
Lasso + survival-SVM	0.718	0.513	0.553	0.539	0.5594	0.535
StepCox[both] + CForest	0.848	0.516	0.547	0.536	0.602	0.533
RSF + CForest	0.847	0.487	0.51	0.6	0.6062	0.532333
RSF + plsRcox	0.74	0.496	0.533	0.564	0.5632	0.531
CoxBoost + RSF	0.887	0.504	0.518	0.57	0.59	0.530667
Lasso + RSF	0.883	0.514	0.525	0.551	0.5912	0.53
Lasso + GBM	0.812	0.506	0.533	0.549	0.5752	0.529333
StepCox[both] + plsRcox	0.853	0.523	0.522	0.542	0.6096	0.529
CoxBoost + GBM	0.811	0.507	0.531	0.545	0.5708	0.527667
CoxBoost + survival-SVM	0.72	0.505	0.54	0.529	0.5516	0.524667
StepCox[both] + survival-SVM	0.65	0.513	0.544	0.512	0.5528	0.523
StepCox[backward] + CForest	0.844	0.496	0.531	0.54	0.5808	0.522333
Lasso + CForest	0.798	0.508	0.484	0.572	0.5754	0.521333
RSF + StepCox[forward]	0.869	0.545	0.436	0.581	0.6048	0.520667
StepCox[backward] + survival-SVM	0.659	0.506	0.537	0.514	0.5572	0.519
StepCox[backward]+ obliqueRSF	0.904	0.463	0.489	0.591	0.587	0.514333
StepCox[backward] + plsRcox	0.865	0.486	0.494	0.554	0.598	0.511333
RSF + obliqueRSF	0.908	0.49	0.476	0.565	0.59	0.510333
StepCox[both]+ obliqueRSF	0.904	0.48	0.517	0.529	0.5978	0.508667
StepCox[both]+ xgboost	0.656	0.5	0.5	0.507	0.5326	0.502333
StepCox[backward]+ xgboost	0.656	0.5	0.5	0.507	0.5326	0.502333
survival-SVM	0.676	0.46	0.496	0.544	0.5432	0.5
RSF + xgboost	0.635	0.5	0.5	0.5	0.527	0.5
RSF + survival-SVM	0.677	0.472	0.489	0.513	0.5258	0.491333
StepCox[both]	0.932	0.461	0.45	0.501	0.5424	0.470667
StepCox[backward]	0.935	0.472	0.456	0.483	0.5482	0.470333
StepCox[forward]	0.933	0.432	0.427	0.494	0.535	0.451

## Sheet: CDPG
Modle	Train	GSE62452	GSE78229	GSE85916	All	Test
RSF + SuperPC	0.628	0.586	0.631	0.567	0.5814	0.594667
CoxBoost + SuperPC	0.628	0.586	0.631	0.567	0.5814	0.594667
SuperPC	0.628	0.586	0.631	0.567	0.5814	0.594667
Lasso + obliqueRSF	0.833	0.626	0.646	0.501	0.6392	0.591
StepCox[both]+ obliqueRSF	0.833	0.626	0.646	0.501	0.6392	0.591
CoxBoost + survival-SVM	0.629	0.566	0.614	0.569	0.5752	0.583
RSF + obliqueRSF	0.852	0.627	0.622	0.491	0.6374	0.58
RSF + Ridge[α=0.5]	0.621	0.552	0.609	0.573	0.576	0.578
Enet[α=0.1]	0.634	0.546	0.611	0.575	0.5818	0.577333
RSF + Ridge[α=0.4]	0.621	0.551	0.608	0.572	0.5756	0.577
RSF + Ridge[α=0.3]	0.621	0.55	0.606	0.573	0.575	0.576333
RSF + Ridge[α=0.6]	0.621	0.551	0.606	0.572	0.575	0.576333
RSF + Ridge[α=0.7]	0.622	0.55	0.605	0.571	0.5746	0.575333
RSF + Ridge[α=0.8]	0.622	0.548	0.602	0.571	0.5732	0.573667
RSF + Ridge[α=0.9]	0.622	0.546	0.601	0.572	0.5734	0.573
RSF + Ridge[α=1]	0.622	0.546	0.601	0.571	0.573	0.572667
RSF + Ridge[α=0.2]	0.621	0.545	0.6	0.572	0.5726	0.572333
StepCox[both] + SuperPC	0.631	0.566	0.61	0.541	0.5668	0.572333
StepCox[backward] + SuperPC	0.631	0.566	0.61	0.541	0.5668	0.572333
RSF + Enet [α=0.1]	0.633	0.538	0.603	0.575	0.5788	0.572
RSF + Enet [α=0.2]	0.634	0.538	0.601	0.573	0.5788	0.570667
RSF + Ridge[α=0]	0.622	0.536	0.599	0.575	0.5736	0.57
Enet[α=0.2]	0.634	0.54	0.6	0.569	0.577	0.569667
StepCox[forward]	0.635	0.541	0.598	0.57	0.5756	0.569667
plsRcox	0.635	0.541	0.598	0.57	0.5756	0.569667
survival-SVM	0.633	0.545	0.598	0.566	0.575	0.569667
Enet[α=0]	0.631	0.538	0.595	0.575	0.5768	0.569333
RSF + Ridge[α=0.1]	0.623	0.541	0.597	0.568	0.5714	0.568667
RSF + survival-SVM	0.634	0.541	0.6	0.564	0.5764	0.568333
RSF + StepCox[forward]	0.633	0.534	0.594	0.573	0.5754	0.567
RSF + Enet [α=0]	0.631	0.528	0.594	0.579	0.575	0.567
RSF + Enet [α=0.3]	0.636	0.537	0.593	0.569	0.5742	0.566333
CoxBoost + Enet[α=0.1]	0.63	0.539	0.593	0.566	0.5718	0.566
RSF + Enet [α=0.4]	0.635	0.537	0.592	0.567	0.5736	0.565333
Enet[α=0.3]	0.635	0.538	0.594	0.564	0.5736	0.565333
CoxBoost + Enet[α=0]	0.629	0.537	0.588	0.57	0.5706	0.565
RSF + plsRcox	0.631	0.527	0.59	0.576	0.5754	0.564333
RSF + Enet [α=0.5]	0.636	0.534	0.591	0.564	0.5722	0.563
Enet[α=0.4]	0.636	0.532	0.588	0.566	0.5712	0.562
CoxBoost + Enet[α=0.2]	0.631	0.535	0.587	0.564	0.5696	0.562
CoxBoost + StepCox[forward]	0.631	0.534	0.586	0.564	0.5686	0.561333
CoxBoost + Enet[α=0.3]	0.632	0.534	0.587	0.562	0.568	0.561
CoxBoost + plsRcox	0.632	0.534	0.585	0.564	0.5686	0.561
RSF + Enet [α=0.6]	0.635	0.531	0.585	0.564	0.5688	0.56
CoxBoost + Enet[α=0.4]	0.633	0.533	0.584	0.563	0.5672	0.56
RSF + Enet [α=0.7]	0.636	0.531	0.584	0.564	0.5686	0.559667
CoxBoost + Enet[α=0.6]	0.632	0.532	0.583	0.564	0.5672	0.559667
CoxBoost + Enet[α=1]	0.632	0.532	0.583	0.564	0.5672	0.559667
CoxBoost + Enet[α=0.7]	0.632	0.532	0.583	0.563	0.567	0.559333
CoxBoost + Enet[α=0.8]	0.632	0.532	0.583	0.563	0.567	0.559333
CoxBoost + Enet[α=0.9]	0.632	0.532	0.583	0.563	0.567	0.559333
CoxBoost + Enet[α=0.5]	0.633	0.532	0.583	0.562	0.5666	0.559
StepCox[both] + survival-SVM	0.633	0.541	0.584	0.551	0.5642	0.558667
StepCox[backward] + survival-SVM	0.633	0.541	0.584	0.551	0.5642	0.558667
Lasso + Ridge[α=0.2]	0.635	0.527	0.583	0.566	0.5694	0.558667
StepCox[both]+ Ridge[α=0.2]	0.635	0.527	0.583	0.566	0.5694	0.558667
StepCox[backward]+ Ridge[α=0.2]	0.635	0.527	0.583	0.566	0.5694	0.558667
RSF + StepCox[both]	0.635	0.529	0.58	0.566	0.5676	0.558333
RSF + StepCox[backward]	0.635	0.529	0.58	0.566	0.5676	0.558333
Lasso + StepCox[both]	0.635	0.529	0.58	0.566	0.5676	0.558333
Lasso + StepCox[backward]	0.635	0.529	0.58	0.566	0.5676	0.558333
Lasso + StepCox[forward]	0.635	0.529	0.58	0.566	0.5676	0.558333
StepCox[both]	0.635	0.529	0.58	0.566	0.5676	0.558333
StepCox[backward]	0.635	0.529	0.58	0.566	0.5676	0.558333
CoxBoost + StepCox[both]	0.635	0.529	0.58	0.566	0.5676	0.558333
CoxBoost + StepCox[backward]	0.635	0.529	0.58	0.566	0.5676	0.558333
RSF + Enet [α=0.9]	0.636	0.529	0.582	0.564	0.5666	0.558333
StepCox[both] + Enet[α=0.3]	0.635	0.528	0.58	0.566	0.5676	0.558
StepCox[backward] + Enet[α=0.3]	0.635	0.528	0.58	0.566	0.5676	0.558
StepCox[both] + CoxBoost	0.636	0.529	0.581	0.564	0.5676	0.558
StepCox[backward] + CoxBoost	0.636	0.529	0.581	0.564	0.5676	0.558
Lasso + CoxBoost	0.635	0.529	0.581	0.564	0.5674	0.558
RSF + Enet [α=0.8]	0.635	0.529	0.582	0.563	0.567	0.558
Lasso + Ridge[α=0.4]	0.635	0.527	0.582	0.564	0.569	0.557667
StepCox[both]+ Ridge[α=0.4]	0.635	0.527	0.582	0.564	0.569	0.557667
StepCox[backward]+ Ridge[α=0.4]	0.635	0.527	0.582	0.564	0.569	0.557667
RSF + Enet[lambda=0.031]	0.636	0.528	0.581	0.564	0.5658	0.557667
RSF + Enet [α=1]	0.635	0.528	0.581	0.564	0.5656	0.557667
StepCox[both] + Enet[α=0.2]	0.634	0.527	0.579	0.565	0.5682	0.557
StepCox[backward] + Enet[α=0.2]	0.634	0.527	0.579	0.565	0.5682	0.557
Enet[α=0.5]	0.636	0.527	0.578	0.566	0.5666	0.557
StepCox[both] + Enet[α=0.4]	0.635	0.527	0.579	0.565	0.5664	0.557
StepCox[both] + Enet[α=0.6]	0.635	0.528	0.578	0.565	0.5664	0.557
StepCox[backward] + Enet[α=0.4]	0.635	0.527	0.579	0.565	0.5664	0.557
StepCox[backward] + Enet[α=0.6]	0.635	0.528	0.578	0.565	0.5664	0.557
StepCox[both] + Enet[α=0.7]	0.635	0.528	0.578	0.565	0.5662	0.557
StepCox[both] + Enet[α=0.9]	0.635	0.528	0.579	0.564	0.5662	0.557
StepCox[both] + Enet[α=1]	0.635	0.528	0.579	0.564	0.5662	0.557
StepCox[backward] + Enet[α=0.7]	0.635	0.528	0.578	0.565	0.5662	0.557
StepCox[backward] + Enet[α=0.9]	0.635	0.528	0.579	0.564	0.5662	0.557
StepCox[backward] + Enet[α=1]	0.635	0.528	0.579	0.564	0.5662	0.557
Enet[α=0.6]	0.635	0.527	0.578	0.566	0.5658	0.557
Lasso + Ridge[α=0.6]	0.634	0.524	0.58	0.566	0.5682	0.556667
StepCox[both]+ Ridge[α=0.6]	0.634	0.524	0.58	0.566	0.5682	0.556667
StepCox[backward]+ Ridge[α=0.6]	0.634	0.524	0.58	0.566	0.5682	0.556667
Lasso + Ridge[α=0.7]	0.634	0.525	0.581	0.564	0.568	0.556667
Lasso + Ridge[α=0.8]	0.634	0.525	0.581	0.564	0.568	0.556667
StepCox[both]+ Ridge[α=0.7]	0.634	0.525	0.581	0.564	0.568	0.556667
StepCox[both]+ Ridge[α=0.8]	0.634	0.525	0.581	0.564	0.568	0.556667
StepCox[backward]+ Ridge[α=0.7]	0.634	0.525	0.581	0.564	0.568	0.556667
StepCox[backward]+ Ridge[α=0.8]	0.634	0.525	0.581	0.564	0.568	0.556667
Lasso + Ridge[α=0.3]	0.635	0.525	0.58	0.565	0.5678	0.556667
StepCox[both]+ Ridge[α=0.3]	0.635	0.525	0.58	0.565	0.5678	0.556667
StepCox[backward]+ Ridge[α=0.3]	0.635	0.525	0.58	0.565	0.5678	0.556667
StepCox[both] + Enet[α=0.8]	0.635	0.528	0.578	0.564	0.566	0.556667
StepCox[backward] + Enet[α=0.8]	0.635	0.528	0.578	0.564	0.566	0.556667
Lasso + Ridge[α=0.5]	0.635	0.524	0.58	0.565	0.5686	0.556333
StepCox[both]+ Ridge[α=0.5]	0.635	0.524	0.58	0.565	0.5686	0.556333
StepCox[backward]+ Ridge[α=0.5]	0.635	0.524	0.58	0.565	0.5686	0.556333
StepCox[both] + Enet[α=0.1]	0.634	0.525	0.575	0.569	0.5674	0.556333
StepCox[backward] + Enet[α=0.1]	0.634	0.525	0.575	0.569	0.5674	0.556333
StepCox[both] + Enet[α=0.5]	0.635	0.527	0.578	0.564	0.566	0.556333
StepCox[backward] + Enet[α=0.5]	0.635	0.527	0.578	0.564	0.566	0.556333
StepCox[both] + Enet[α=0]	0.634	0.523	0.575	0.57	0.5678	0.556
StepCox[backward] + Enet[α=0]	0.634	0.523	0.575	0.57	0.5678	0.556
Lasso + Ridge[α=0.9]	0.634	0.525	0.58	0.563	0.5676	0.556
StepCox[both]+ Ridge[α=0.9]	0.634	0.525	0.58	0.563	0.5676	0.556
StepCox[backward]+ Ridge[α=0.9]	0.634	0.525	0.58	0.563	0.5676	0.556
Lasso + Ridge[α=1]	0.634	0.525	0.58	0.563	0.5672	0.556
StepCox[both]+ Ridge[α=1]	0.634	0.525	0.58	0.563	0.5672	0.556
StepCox[backward]+ Ridge[α=1]	0.634	0.525	0.58	0.563	0.5672	0.556
Lasso + Ridge[α=0]	0.634	0.523	0.578	0.566	0.5692	0.555667
StepCox[both]+ Ridge[α=0]	0.634	0.523	0.578	0.566	0.5692	0.555667
StepCox[backward]+ Ridge[α=0]	0.634	0.523	0.578	0.566	0.5692	0.555667
Lasso + plsRcox	0.635	0.522	0.574	0.57	0.5686	0.555333
StepCox[both] + plsRcox	0.635	0.522	0.574	0.57	0.5686	0.555333
StepCox[backward] + plsRcox	0.635	0.522	0.574	0.57	0.5686	0.555333
Lasso + Ridge[α=0.1]	0.634	0.523	0.578	0.565	0.5674	0.555333
StepCox[both]+ Ridge[α=0.1]	0.634	0.523	0.578	0.565	0.5674	0.555333
StepCox[backward]+ Ridge[α=0.1]	0.634	0.523	0.578	0.565	0.5674	0.555333
Enet[α=1]	0.636	0.526	0.578	0.562	0.5644	0.555333
Enet[α=0.9]	0.636	0.526	0.578	0.561	0.5642	0.555
Enet[α=0.8]	0.636	0.525	0.577	0.562	0.564	0.554667
Enet[α=0.7]	0.636	0.525	0.576	0.562	0.5642	0.554333
RSF + CoxBoost	0.635	0.525	0.575	0.56	0.5636	0.553333
CoxBoost	0.635	0.525	0.575	0.56	0.5636	0.553333
Lasso + survival-SVM	0.635	0.527	0.574	0.554	0.5632	0.551667
Lasso + RSF	0.825	0.5	0.556	0.5	0.5762	0.518667
RSF	0.851	0.5	0.514	0.531	0.5792	0.515
StepCox[backward] + RSF	0.83	0.5	0.5	0.528	0.5716	0.509333
CoxBoost + RSF	0.851	0.5	0.5	0.512	0.5726	0.504
GBM	0.747	0.5	0.5	0.512	0.5518	0.504
Lasso + GBM	0.735	0.5	0.5	0.512	0.5494	0.504
StepCox[both] + GBM	0.735	0.5	0.5	0.512	0.5494	0.504
StepCox[backward] + GBM	0.735	0.5	0.5	0.512	0.5494	0.504
RSF + GBM	0.726	0.5	0.5	0.512	0.5476	0.504
StepCox[backward]+ obliqueRSF	0.835	0.499	0.548	0.46	0.5798	0.502333
CoxBoost + GBM	0.732	0.5	0.5	0.502	0.5468	0.500667
StepCox[both] + RSF	0.825	0.5	0.5	0.5	0.565	0.5
RSF + xgboost	0.634	0.5	0.5	0.5	0.5268	0.5
Lasso + xgboost	0.634	0.5	0.5	0.5	0.5268	0.5
StepCox[both]+ xgboost	0.634	0.5	0.5	0.5	0.5268	0.5
StepCox[backward]+ xgboost	0.634	0.5	0.5	0.5	0.5268	0.5

## Sheet: CDRG
Modle	Train	GSE62452	GSE78229	GSE85916	All	Test
RSF	0.914	0.601	0.614	0.629	0.6676	0.614667
StepCox[both] + Enet[α=0.4]	0.7	0.569	0.618	0.593	0.6034	0.593333
StepCox[backward] + Enet[α=0.4]	0.7	0.569	0.618	0.593	0.6034	0.593333
StepCox[both] + Enet[α=1]	0.687	0.576	0.623	0.578	0.6034	0.592333
StepCox[backward] + Enet[α=1]	0.687	0.576	0.623	0.578	0.6034	0.592333
StepCox[both] + Enet[α=0.5]	0.698	0.569	0.619	0.588	0.6034	0.592
StepCox[backward] + Enet[α=0.5]	0.698	0.569	0.619	0.588	0.6034	0.592
StepCox[both] + Enet[α=0.8]	0.694	0.573	0.622	0.581	0.603	0.592
StepCox[both] + Enet[α=0.9]	0.688	0.576	0.623	0.577	0.603	0.592
StepCox[backward] + Enet[α=0.8]	0.694	0.573	0.622	0.581	0.603	0.592
StepCox[backward] + Enet[α=0.9]	0.688	0.576	0.623	0.577	0.603	0.592
StepCox[both] + Enet[α=0.7]	0.693	0.573	0.621	0.58	0.6024	0.591333
StepCox[backward] + Enet[α=0.7]	0.693	0.573	0.621	0.58	0.6024	0.591333
StepCox[both] + Enet[α=0.6]	0.694	0.572	0.619	0.582	0.6024	0.591
StepCox[backward] + Enet[α=0.6]	0.694	0.572	0.619	0.582	0.6024	0.591
StepCox[both] + CoxBoost	0.697	0.568	0.619	0.585	0.6022	0.590667
StepCox[backward] + CoxBoost	0.697	0.568	0.619	0.585	0.6022	0.590667
StepCox[both]+ Ridge[α=0]	0.693	0.555	0.606	0.602	0.5902	0.587667
StepCox[backward]+ Ridge[α=0]	0.693	0.555	0.606	0.602	0.5902	0.587667
Lasso + Ridge[α=0.5]	0.702	0.559	0.609	0.59	0.5986	0.586
Lasso + Ridge[α=0.4]	0.703	0.559	0.608	0.591	0.5984	0.586
StepCox[both] + Enet[α=0.3]	0.709	0.551	0.599	0.608	0.5958	0.586
StepCox[backward] + Enet[α=0.3]	0.709	0.551	0.599	0.608	0.5958	0.586
Lasso + Ridge[α=0.2]	0.702	0.558	0.607	0.592	0.5974	0.585667
Lasso + Ridge[α=0.6]	0.703	0.559	0.608	0.589	0.598	0.585333
Lasso + Ridge[α=0.3]	0.702	0.558	0.606	0.591	0.5972	0.585
Lasso + Ridge[α=0.7]	0.703	0.559	0.608	0.588	0.5982	0.585
Lasso + Ridge[α=1]	0.703	0.559	0.607	0.589	0.5974	0.585
Lasso + CoxBoost	0.709	0.551	0.6	0.604	0.5922	0.585
Lasso + Ridge[α=0.8]	0.703	0.559	0.608	0.587	0.5976	0.584667
Lasso + Ridge[α=0.9]	0.703	0.559	0.608	0.587	0.5972	0.584667
RSF + Enet [α=0.7]	0.703	0.559	0.61	0.585	0.5942	0.584667
Enet[α=0.7]	0.703	0.559	0.61	0.585	0.5942	0.584667
RSF + Enet [α=0.9]	0.702	0.56	0.611	0.583	0.594	0.584667
RSF + Enet [α=1]	0.702	0.56	0.611	0.583	0.594	0.584667
RSF + Enet[lambda=0.105]	0.702	0.56	0.611	0.583	0.594	0.584667
Enet[α=0.9]	0.702	0.56	0.611	0.583	0.594	0.584667
Enet[α=1]	0.702	0.56	0.611	0.583	0.594	0.584667
Lasso + StepCox[forward]	0.709	0.549	0.599	0.605	0.592	0.584333
RSF + Enet [α=0.8]	0.703	0.559	0.611	0.583	0.5942	0.584333
Enet[α=0.8]	0.703	0.559	0.611	0.583	0.5942	0.584333
Lasso + Ridge[α=0.1]	0.704	0.555	0.606	0.591	0.5958	0.584
Lasso + Ridge[α=0]	0.707	0.554	0.604	0.594	0.5956	0.584
RSF + Enet [α=0.2]	0.707	0.545	0.601	0.606	0.593	0.584
Enet[α=0.2]	0.707	0.545	0.601	0.606	0.593	0.584
RSF + Enet [α=0.6]	0.703	0.557	0.607	0.587	0.5938	0.583667
Enet[α=0.6]	0.703	0.557	0.607	0.587	0.5938	0.583667
StepCox[both]+ Ridge[α=0.1]	0.69	0.552	0.607	0.592	0.59	0.583667
StepCox[backward]+ Ridge[α=0.1]	0.69	0.552	0.607	0.592	0.59	0.583667
StepCox[both] + Enet[α=0.2]	0.71	0.543	0.593	0.613	0.5922	0.583
StepCox[backward] + Enet[α=0.2]	0.71	0.543	0.593	0.613	0.5922	0.583
RSF + Enet [α=0.3]	0.707	0.546	0.599	0.602	0.5932	0.582333
Enet[α=0.3]	0.707	0.546	0.599	0.602	0.5932	0.582333
StepCox[both] + Enet[α=0]	0.693	0.544	0.586	0.614	0.5836	0.581333
StepCox[backward] + Enet[α=0]	0.693	0.544	0.586	0.614	0.5836	0.581333
RSF + Enet [α=0.4]	0.703	0.55	0.6	0.593	0.5916	0.581
Enet[α=0.4]	0.703	0.55	0.6	0.593	0.5916	0.581
RSF + Enet [α=0.5]	0.704	0.552	0.601	0.589	0.592	0.580667
Enet[α=0.5]	0.704	0.552	0.601	0.589	0.592	0.580667
Lasso + plsRcox	0.708	0.549	0.598	0.594	0.5926	0.580333
RSF + CoxBoost	0.705	0.554	0.604	0.583	0.5932	0.580333
CoxBoost	0.705	0.554	0.604	0.583	0.5932	0.580333
RSF + Ridge[α=0.5]	0.667	0.57	0.612	0.555	0.5948	0.579
StepCox[both] + Enet[α=0.1]	0.71	0.537	0.587	0.612	0.5876	0.578667
StepCox[backward] + Enet[α=0.1]	0.71	0.537	0.587	0.612	0.5876	0.578667
StepCox[both]+ Ridge[α=0.2]	0.688	0.554	0.607	0.575	0.5888	0.578667
StepCox[backward]+ Ridge[α=0.2]	0.688	0.554	0.607	0.575	0.5888	0.578667
RSF + Ridge[α=0.4]	0.675	0.566	0.61	0.558	0.5918	0.578
RSF + Ridge[α=0.6]	0.668	0.57	0.612	0.551	0.5944	0.577667
RSF + Ridge[α=0.7]	0.666	0.578	0.616	0.538	0.596	0.577333
StepCox[both]+ Ridge[α=0.9]	0.681	0.571	0.621	0.54	0.5918	0.577333
StepCox[backward]+ Ridge[α=0.9]	0.681	0.571	0.621	0.54	0.5918	0.577333
RSF + Ridge[α=0.8]	0.665	0.578	0.617	0.535	0.5958	0.576667
CoxBoost + Enet[α=0.2]	0.713	0.546	0.606	0.578	0.5896	0.576667
StepCox[both]+ Ridge[α=0.7]	0.682	0.565	0.617	0.547	0.5906	0.576333
StepCox[backward]+ Ridge[α=0.7]	0.682	0.565	0.617	0.547	0.5906	0.576333
RSF + Ridge[α=0.9]	0.668	0.577	0.618	0.533	0.5966	0.576
Lasso + StepCox[both]	0.7	0.548	0.594	0.586	0.5852	0.576
Lasso + StepCox[backward]	0.7	0.548	0.594	0.586	0.5852	0.576
RSF + Ridge[α=1]	0.668	0.578	0.616	0.533	0.597	0.575667
StepCox[both]+ Ridge[α=1]	0.682	0.569	0.619	0.539	0.5914	0.575667
StepCox[backward]+ Ridge[α=1]	0.682	0.569	0.619	0.539	0.5914	0.575667
RSF + Enet [α=0.1]	0.71	0.536	0.587	0.604	0.584	0.575667
Enet[α=0.1]	0.71	0.536	0.587	0.604	0.584	0.575667
StepCox[both]+ Ridge[α=0.8]	0.683	0.565	0.617	0.544	0.5904	0.575333
StepCox[backward]+ Ridge[α=0.8]	0.683	0.565	0.617	0.544	0.5904	0.575333
CoxBoost + Enet[α=0.1]	0.713	0.545	0.604	0.577	0.5884	0.575333
RSF + Ridge[α=0.2]	0.684	0.55	0.598	0.577	0.5876	0.575
RSF + Ridge[α=0.3]	0.678	0.559	0.601	0.564	0.5904	0.574667
CoxBoost + StepCox[both]	0.706	0.551	0.609	0.564	0.589	0.574667
CoxBoost + StepCox[backward]	0.706	0.551	0.609	0.564	0.589	0.574667
StepCox[both]+ Ridge[α=0.6]	0.683	0.56	0.615	0.549	0.5888	0.574667
StepCox[backward]+ Ridge[α=0.6]	0.683	0.56	0.615	0.549	0.5888	0.574667
CoxBoost + Enet[α=0.3]	0.713	0.544	0.603	0.577	0.589	0.574667
CoxBoost + Enet[α=0.4]	0.713	0.544	0.603	0.577	0.589	0.574667
CoxBoost + Enet[α=0.5]	0.712	0.543	0.603	0.578	0.5894	0.574667
StepCox[both]+ Ridge[α=0.5]	0.684	0.558	0.612	0.553	0.588	0.574333
StepCox[backward]+ Ridge[α=0.5]	0.684	0.558	0.612	0.553	0.588	0.574333
CoxBoost + plsRcox	0.712	0.542	0.601	0.58	0.5874	0.574333
CoxBoost + Enet[α=0.8]	0.712	0.543	0.603	0.576	0.5892	0.574
CoxBoost + Enet[α=1]	0.711	0.543	0.602	0.577	0.5888	0.574
CoxBoost + StepCox[forward]	0.711	0.544	0.602	0.575	0.5894	0.573667
CoxBoost + Enet[α=0.6]	0.712	0.542	0.602	0.577	0.589	0.573667
CoxBoost + Enet[α=0.7]	0.712	0.542	0.602	0.577	0.589	0.573667
CoxBoost + Enet[α=0.9]	0.712	0.543	0.603	0.575	0.589	0.573667
StepCox[both]+ Ridge[α=0.3]	0.69	0.554	0.607	0.559	0.5864	0.573333
StepCox[backward]+ Ridge[α=0.3]	0.69	0.554	0.607	0.559	0.5864	0.573333
StepCox[both]+ Ridge[α=0.4]	0.685	0.556	0.609	0.553	0.5868	0.572667
StepCox[backward]+ Ridge[α=0.4]	0.685	0.556	0.609	0.553	0.5868	0.572667
CoxBoost + Enet[α=0]	0.713	0.541	0.601	0.576	0.5852	0.572667
RSF + Ridge[α=0.1]	0.688	0.542	0.59	0.584	0.5798	0.572
RSF + Enet [α=0]	0.69	0.539	0.583	0.592	0.5798	0.571333
Enet[α=0]	0.689	0.541	0.583	0.589	0.5792	0.571
StepCox[both] + SuperPC	0.633	0.545	0.583	0.579	0.5584	0.569
StepCox[backward] + SuperPC	0.633	0.545	0.583	0.579	0.5584	0.569
StepCox[backward] + RSF	0.906	0.541	0.556	0.605	0.6296	0.567333
RSF + CForest	0.852	0.562	0.595	0.543	0.6148	0.566667
StepCox[both]+ obliqueRSF	0.905	0.543	0.536	0.604	0.6288	0.561
RSF + SuperPC	0.639	0.533	0.575	0.572	0.5734	0.56
SuperPC	0.639	0.532	0.573	0.573	0.573	0.559333
RSF + Ridge[α=0]	0.691	0.532	0.577	0.569	0.5698	0.559333
RSF + plsRcox	0.668	0.528	0.566	0.573	0.5652	0.555667
StepCox[both] + RSF	0.903	0.548	0.561	0.55	0.6068	0.553
Lasso + survival-SVM	0.702	0.518	0.557	0.571	0.56	0.548667
plsRcox	0.821	0.561	0.564	0.521	0.6082	0.548667
RSF + GBM	0.828	0.507	0.539	0.597	0.598	0.547667
Lasso + SuperPC	0.672	0.523	0.548	0.569	0.5702	0.546667
CoxBoost + SuperPC	0.673	0.524	0.548	0.567	0.5702	0.546333
CoxBoost + survival-SVM	0.706	0.513	0.559	0.566	0.5802	0.546
RSF + xgboost	0.597	0.551	0.564	0.521	0.562	0.545333
StepCox[both]+ xgboost	0.597	0.551	0.564	0.521	0.562	0.545333
StepCox[backward]+ xgboost	0.597	0.551	0.564	0.521	0.562	0.545333
GBM	0.86	0.511	0.547	0.569	0.6036	0.542333
StepCox[both] + GBM	0.854	0.509	0.545	0.573	0.5922	0.542333
StepCox[backward] + GBM	0.854	0.509	0.545	0.573	0.5922	0.542333
Lasso + RSF	0.869	0.508	0.525	0.574	0.5918	0.535667
StepCox[both] + plsRcox	0.825	0.532	0.533	0.537	0.603	0.534
StepCox[backward] + plsRcox	0.825	0.532	0.533	0.537	0.603	0.534
CoxBoost + RSF	0.873	0.508	0.527	0.56	0.5906	0.531667
CoxBoost + GBM	0.798	0.497	0.526	0.571	0.5908	0.531333
RSF + obliqueRSF	0.909	0.532	0.507	0.554	0.6042	0.531
StepCox[both]	0.825	0.525	0.511	0.55	0.5968	0.528667
StepCox[backward]	0.825	0.525	0.511	0.55	0.5968	0.528667
RSF + StepCox[forward]	0.833	0.534	0.525	0.518	0.5938	0.525667
Lasso + GBM	0.795	0.494	0.526	0.555	0.587	0.525
StepCox[backward] + CForest	0.851	0.509	0.525	0.541	0.5866	0.525
Lasso + xgboost	0.627	0.49	0.526	0.556	0.5534	0.524
RSF + StepCox[both]	0.819	0.497	0.509	0.545	0.5966	0.517
RSF + StepCox[backward]	0.819	0.497	0.509	0.545	0.5966	0.517
Lasso + CTree	0.601	0.515	0.504	0.519	0.529	0.512667
Lasso + CForest	0.804	0.511	0.53	0.494	0.5632	0.511667
StepCox[backward]+ obliqueRSF	0.903	0.462	0.483	0.57	0.578	0.505
Lasso + obliqueRSF	0.853	0.538	0.492	0.473	0.5752	0.501
StepCox[forward]	0.849	0.471	0.486	0.545	0.5836	0.500667
RSF + survival-SVM	0.63	0.461	0.518	0.521	0.5412	0.5
RSF + CTree	0.5	0.5	0.5	0.5	0.5	0.5
StepCox[both] + CTree	0.5	0.5	0.5	0.5	0.5	0.5
StepCox[backward] + CTree	0.5	0.5	0.5	0.5	0.5	0.5
StepCox[both] + survival-SVM	0.634	0.468	0.505	0.519	0.5478	0.497333
StepCox[backward] + survival-SVM	0.634	0.468	0.505	0.519	0.5478	0.497333
survival-SVM	0.626	0.473	0.526	0.491	0.5356	0.496667
StepCox[both] + CForest	0.834	0.496	0.514	0.466	0.554	0.492
