# Supplementary material for: Innate immune cell barrier-related genes inform precision prognosis in pancreatic cancer
Source: Front Immunol. 2025 May 23;16:1559373. doi: 10.3389/fimmu.2025.1559373 (PMC12141296; doi:10.3389/fimmu.2025.1559373)
Supplement: Supplementary file 7 [file Table6.xlsx]

## Sheet: Sheet1
	Uprosertib_2106	IWP-2_1576	BMS-754807_2171	Axitinib_1021	LJI308_2107	CZC24832_1615	Leflunomide_1578	Zoledronate_1802	PFI3_1620	Sorafenib_1085	Fulvestrant_1816	Nilotinib_1013	MIRA-1_1931	Ruxolitinib_1507	Sabutoclax_1849	Mirin_1048	Ibrutinib_1799	Dabrafenib_1373	OF-1_1853	BIBR-1532_2043	JAK1_8709_1718	MK-2206_1053	Doramapimod_1042	P22077_1933	PF-4708671_1129	Ribociclib_1632	Nelarabine_1814	AZD8055_1059	Nutlin-3a (-)_1047	AZD4547_1786	AZD6482_2169	GSK343_1627	PD173074_1049	Venetoclax_1909	MN-64_1854	Linsitinib_1510	Gallibiscoquinazole_1830	5-Fluorouracil_1073	AT13148_2170	GSK2578215A_1927	CDK9_5038_1709	AGI-5198_1913	Vorinostat_1012	EPZ004777_1237	IRAK4_4710_1716	Entinostat_1593	NVP-ADW742_1932	PCI-34051_1621	Carmustine_1807
TCGA-2J-AAB4-01A-12R-A41B-07	15.1607	24.5125	4.51967	39.9728	248.984	285.265	379.903	42.3989	253.022	18.3096	265.518	64.4791	279.326	123.986	1.60284	197.373	72.8824	164.68	243.777	294.563	91.7542	17.414	98.3207	85.1645	41.7941	95.0067	507.552	1.32729	691.761	28.2797	39.6138	19.4733	96.5748	6.81972	286.945	147.158	17.368	142.441	53.1385	152.505	0.149958	81.0342	2.00708	123.504	139.62	6.43923	10.7933	190.109	810.748
TCGA-2J-AAB9-01A-11R-A41B-07	11.5505	15.9553	1.31722	13.4282	148.744	115.638	35.3671	36.809	385.95	11.6563	20.2838	8.94332	385.149	220.031	0.412452	344.604	36.3593	4.51187	0.686646	41.6564	127.752	50.9481	109.765	234.146	68.6013	23.8257	163.769	0.711919	9.71575	29.4419	11.1914	23.7467	19.6832	20.5627	46.5036	25.6367	5.9788	53.5561	1383.25	235.57	0.17859	324.151	57.6075	348.086	152.919	328.072	172.541	63.474	220.872
TCGA-2J-AABA-01A-21R-A41B-07	34.251	25.2331	2.22065	41.4312	159.952	196.525	377.292	28.4856	211.409	17.3404	443.5	121.469	246.993	187.954	2.31138	193.033	54.0254	410.281	125.455	310.215	62.8213	64.5026	85.1266	145.03	46.3717	137.709	577.551	1.09859	77.4767	25.6011	52.7764	12.204	178.46	4.5096	87.7491	74.8843	22.9776	205.197	30.2223	167.035	0.0510778	82.0958	2.10729	88.8413	119.197	16.3713	7.73436	112.968	531.59
TCGA-2J-AABE-01A-12R-A41B-07	2.89794	19.4751	3.58601	33.5101	164.944	211.772	364.152	18.9762	142.242	4.81459	258.913	17.3926	93.8574	99.2996	0.665211	101.116	62.652	152.085	243.509	257.142	38.7169	4.34421	88.191	28.9193	42.7001	125.527	311.627	1.21353	119.494	19.4965	45.9212	12.8795	11.9445	2.79171	89.0268	17.4837	17.9357	193.421	13.8796	145.769	0.0367409	82.1518	0.280998	63.987	37.4767	0.420619	4.1294	126.457	878.965
TCGA-2J-AABF-01A-31R-A41B-07	17.4634	14.1916	3.6109	39.5305	132.228	158.063	244.378	34.4301	163.948	11.0403	256.851	39.6362	189.01	71.2001	4.18112	164.329	59.4022	219.979	216.498	322.548	43.1	14.3503	93.4787	64.2325	48.7154	68.4659	549.531	1.15991	320.104	28.4848	41.7847	14.4549	43.7398	5.41442	136.658	103.159	22.9371	30.0313	23.8685	102.148	0.203995	78.5824	2.57448	107.118	166.195	9.93012	7.85213	161.081	566.981
TCGA-2J-AABH-01A-21R-A41B-07	4.0172	28.2865	4.94497	48.2694	285.5	264.952	154.383	12.7657	164.708	1.52467	191.726	14.4857	90.8858	105.439	0.233641	189.122	54.5252	23.4458	65.5135	131.793	105.403	10.182	129.799	16.0756	50.556	188.333	298.128	1.52018	151.716	11.735	70.6057	11.4064	10.4499	2.7653	93.5257	14.5295	10.4441	2608.51	59.3658	170.777	0.0762709	128.144	0.196587	66.668	47.3357	0.121133	8.62211	191.829	957.349
TCGA-2J-AABI-01A-12R-A41B-07	36.0379	42.9844	4.81169	77.7464	171.821	322.945	152.275	118.085	356.71	18.5258	338.127	150.261	741.723	216.63	0.411647	99.7492	354.488	353.787	984.545	261.492	90.6934	61.9221	259.039	216.733	118.155	355.857	1512.78	1.92247	586.861	162.174	113.215	29.7548	529.621	28.3756	354.521	35.9675	28.8793	12.4469	37.0305	196.871	0.20374	208.983	5.93026	409.06	430.09	31.2068	2.65689	220.447	671.396
TCGA-2J-AABK-01A-31R-A41B-07	0.093674	18.3536	4.62381	20.9072	115.945	232.494	85.7786	5.44362	79.9338	0.185069	52.297	0.680163	11.435	33.9012	0.00948055	36.7372	1.29162	0.95209	44.8265	46.3801	26.8891	0.420126	92.2419	0.687748	36.5074	110.427	74.7577	1.46531	141.467	5.58537	48.6913	7.48249	1.99569	0.458946	59.6565	5.29139	4.06698	1678.84	3.77583	59.8365	0.00772453	43.9426	0.0387506	27.2025	14.5769	0.0119456	5.20395	66.7091	550.836
TCGA-2J-AABP-01A-11R-A41B-07	24.5737	16.2934	1.90591	50.4721	123.042	118.275	391.336	104.341	199.041	109.364	365.154	91.6762	597.198	158.205	18.7452	261.675	511.662	717.718	1309.34	502.161	14.6765	18.2909	163.018	217.613	78.9302	24.1208	2733.5	0.226293	941.898	12.3317	20.7577	23.3787	121.677	12.3788	270.736	122.806	94.7924	1.67801	4.28773	47.2107	0.849956	51.7368	170.877	295.331	630.69	4804.51	2.90615	188.187	625.182
TCGA-2J-AABR-01A-11R-A41B-07	14.9149	12.7824	1.97757	26.1295	99.5988	149.601	163.853	27.1408	190.991	9.20254	96.9799	26.8411	191.896	68.749	1.31231	98.7832	25.6035	155.733	45.6826	191.259	24.6596	18.1094	82.1135	83.4684	44.7047	58.856	227.36	0.986992	68.6706	24.7007	29.2076	13.3904	39.0847	5.50941	95.048	91.7832	11.8425	136.83	43.729	115.151	0.0413233	78.9827	2.81716	96.5674	97.5699	10.2222	7.74803	65.8497	370.21
TCGA-2J-AABT-01A-11R-A41B-07	0.790481	9.29002	0.935955	44.2111	140.243	106.518	163.635	5.30553	140.778	2.70735	268.298	0.235416	57.5184	130.651	0.478139	78.3876	46.8589	254.895	80.5007	168.945	8.683	1.05303	97.1865	40.9969	65.7114	157.063	257.098	1.26728	58.2625	8.55797	112.792	9.12994	1.85943	1.33609	48.9284	2.54219	25.2789	361.022	15.7063	75.0273	0.00644311	56.1893	0.138422	61.1797	48.2005	0.160952	1.72912	90.5612	935.766
TCGA-2J-AABV-01A-12R-A41B-07	0.0941206	12.8626	0.3109	0.342301	4388.67	31.9462	1.13129	406.137	2288	3.57613	0.0272964	0.228158	2041.37	593.716	0.0137626	1794.52	193.639	NA	2.14014e-06	0.000367002	318070	5995.38	131.95	818.032	99.3183	4.7993	4.9079	1.00436	38.7056	0.000475057	1.621	1051.53	21.9281	11.1729	0.0919386	182.006	20.361	2.45394e+09	6.71678e+06	25838.9	9.19396	5679.29	NA	3502.24	53.9552	290257	3.78677e+16	793.12	149.229
TCGA-2L-AAQM-01A-11R-A39D-07	0.794569	18.8156	0.809302	25.4029	174.767	353.374	165.203	17.8776	181.158	0.349772	94.5915	8.11685	141.829	158.211	0.0609161	97.3656	210.918	35.2013	206.486	128.628	65.0991	1.72009	56.5371	1.72653	36.4842	91.5155	413.409	0.788175	346.533	4.10117	39.3693	20.0683	31.6287	1.79072	124.185	8.8536	11.2699	872.687	6.72078	110.512	0.229126	105.138	0.169107	83.1493	110.095	0.165932	1.36523	178.488	1529.94
TCGA-3A-A9I5-01A-11R-A38C-07	2.98928	37.663	3.67873	35.0258	486.562	292.498	419.934	173.08	495.309	51.6206	264.215	357.919	1179.55	238.928	0.855636	70.5555	31.9381	273.001	481.269	731.638	32.3665	12.2963	155.33	427.829	54.0392	78.4464	1672.6	0.980335	158.448	355.912	122.319	24.5921	1778.57	10.9225	769.065	211.132	37.6962	101.215	26.8471	173.104	0.496689	73.8335	1.74722	447.11	2009.51	2.22995	7.35849	169.629	753.952
TCGA-3A-A9I7-01A-21R-A38C-07	7.81726	24.7166	3.45566	25.2457	154.848	175.932	366.619	14.4228	138.944	6.16045	228.353	17.2325	65.0734	107.541	0.550845	130.888	75.0102	171.943	225.746	216.3	42.5503	8.14402	67.3426	23.3072	30.8557	80.979	249.38	1.09269	121.121	55.8712	37.8229	10.1285	18.8633	3.96684	126.063	27.1641	13.2499	518.237	40.5602	73.0219	0.0501375	62.2698	0.314351	63.3334	103.355	0.585589	5.26062	149.703	619.535
TCGA-3A-A9I9-01A-11R-A38C-07	0.248029	8.2666	1.27619	4.98102	297.08	76.6991	10.7405	19.0313	333.271	1.49656	8.83043	0.212797	180.093	164.081	0.020527	254.875	79.0631	NA	0.0359428	4.18635	575.914	34.045	140.021	45.0567	35.3856	19.5564	78.1237	0.72774	2.00049	0.0239244	8.07504	28.2685	0.0265139	2.11396	11.1062	4.4352	2.72115	2319.07	74.0222	319.691	0.66079	334.872	5.79167	53.8293	73.6021	0.877473	178.86	197.378	204.942
TCGA-3A-A9IC-01A-11R-A38C-07	26.8449	24.8436	2.79802	59.4317	162.129	180.484	634.413	113.775	349.981	136.419	455.58	121.268	533.608	245.703	15.2498	327.205	651.876	1303.44	1173.31	691.293	78.6351	53.9138	121.781	1614.48	67.526	159.042	1486.78	0.780262	122.635	51.2188	43.0508	22.1264	195.778	12.1492	407.452	133.944	29.7587	3.54886	31.315	167.719	0.236548	138.044	17.9642	199.623	431.119	564.013	4.84873	151.68	892.914
TCGA-3A-A9IH-01A-12R-A39D-07	55.8354	43.9066	4.54388	67.4366	439.972	518.955	417.898	69.182	408.122	37.9281	253.424	165.892	801.713	242.302	1.62067	223.885	288.537	365.749	685.386	545.936	176.802	47.1149	158.204	338.772	64.4326	206.807	1106.88	1.51347	1553.16	43.0724	60.7498	38.4229	299.264	14.1166	414.03	118.546	32.4826	82.531	236.949	286.831	0.118823	123.701	3.72362	412.667	251.276	22.4039	11.244	206.135	999.795
TCGA-3A-A9IJ-01A-11R-A39D-07	14.6926	2783.59	NA	1.4061e-06	129649	13407.2	82932.9	1.09425e+08	88996.5	1401.42	1.76908	179.463	11621.9	28721.4	48.3685	NA	405.591	89.9824	102330	11518.2	6803.27	10.8101	1.58546	9.89121e+07	966.116	0.177005	27543	0.155745	131394	517070	5.59645e-07	3382.7	1.79135e+06	187.888	103650	434.731	2473	687.632	3.74734e+07	4133.7	0.453885	21.3526	NA	2.01247e+13	207.728	NA	93.3198	0.584719	1.28964e+07
TCGA-3A-A9IL-01A-11R-A38C-07	0.121883	16.0898	1.06584	18.6972	153.023	426.137	46.8307	4.12441	66.9803	0.0345753	23.4549	1.37704	34.0347	13.2039	0.000929447	15.4453	4.35324	0.725867	61.5832	107.347	2.64168	0.200276	54.8609	0.427688	29.9737	43.6534	61.7	1.03	102.681	0.67916	31.9175	11.8273	1.12948	0.238612	122.123	0.366577	3.91935	4626.85	3.78191	29.9138	0.00469583	32.3089	0.0186894	19.7132	11.2268	0.00812283	0.90888	86.0715	351.47
TCGA-3A-A9IN-01A-11R-A39D-07	0.0237058	20.3822	1.55901	15.5062	117.403	419.889	72.7116	3.81733	84.8691	0.0599982	22.546	1.02261	16.1544	26.8546	0.00161598	19.8997	4.06246	0.682621	52.8956	92.8315	3.47808	0.0920326	47.9442	0.21413	22.7196	42.0397	81.1733	1.07797	136.537	2.37814	26.424	12.2416	2.65148	0.162836	103.099	0.412456	4.11434	4050.77	2.07697	31.6457	0.00680277	35.1715	0.0221157	33.4746	12.9447	0.00935643	0.637015	80.663	454.269
TCGA-3A-A9IO-01A-11R-A38C-07	11.6364	13.5211	0.946171	15.5825	156.524	438.835	85.4252	17.598	110.186	2.79071	58.0693	135.482	679.718	12.379	0.0306924	46.7849	7.55383	72.2969	22.652	290.69	1.4521	9.31364	24.5061	11.4203	51.3155	17.8392	259.278	0.839954	96.0567	0.22771	24.5341	15.8197	13.7688	3.06743	144.673	1.07446	6.29872	3161.44	12.0635	45.8316	0.0263261	49.6829	0.216002	32.4554	22.58	1.29594	4.23617	110.718	166.461
TCGA-3A-A9IR-01A-11R-A38C-07	21.4117	9.74407	0.196792	16.4554	250.003	357.485	124.895	32.8133	218.462	6.009	158.413	54.7415	363.675	123.302	0.83592	84.7681	223.731	366.577	99.1541	89.7067	26.3426	3.6525	56.2238	11.7834	13.2128	51.9995	1844.35	0.527638	2379.28	8.95979	16.5648	22.0665	161.041	6.31123	250.571	5.36912	22.9496	120.477	72.8598	33.3202	0.232106	19.0623	0.522658	53.3705	166.319	11.5865	0.375597	50.3538	197.726
TCGA-3A-A9IS-01A-21R-A39D-07	6.91421	9.72916	0.772952	28.0372	161.187	340.383	93.5662	12.0794	130.133	1.49903	149.6	69.9047	252.919	86.7543	0.167849	92.144	175.839	339.017	61.1236	155.273	10.7169	9.51005	29.5155	11.5125	48.3122	30.9794	383.766	0.720489	210.876	4.7771	31.4776	16.1423	41.9531	3.19238	112.298	6.40942	11.6893	1928.27	18.0434	31.1092	0.179329	40.6684	0.261182	43.6127	65.7106	1.2333	1.5172	102.458	460.59
TCGA-3A-A9IV-01A-11R-A41B-07	1.03562	11.6512	0.875522	16.0156	51.8257	126.423	221.9	7.25399	72.7521	0.242402	187.961	8.67191	40.6818	121.167	0.109762	195.239	78.2171	38.4932	31.6176	113.191	14.5221	1.55446	31.0878	1.64131	36.7711	65.0598	79.3227	0.687002	2.986	1.37713	28.1246	8.65919	1.02243	0.19216	42.7466	0.999237	6.27339	8227.25	6.1592	32.0385	0.10574	76.5583	0.0598852	17.5309	10.6179	0.0822149	0.601188	45.2685	447.365
TCGA-3A-A9IX-01A-11R-A41B-07	4.28737	8.62294	0.425465	9.66773	72.3069	124.891	26.0985	51.6372	300.158	8.46645	29.3662	20.2394	506.379	52.4285	0.113843	70.1878	74.0712	0.0338588	0.961952	31.4713	351.642	111.404	120.542	81.7353	38.937	22.7524	186.829	0.568154	131.455	3.66948	9.42712	25.6028	18.4255	19.7677	27.2587	55.8684	7.31334	22349.8	14.3477	614.607	0.226874	574.672	56.6881	234.455	73.208	17.342	2119.89	164.313	367.794
TCGA-3A-A9J0-01A-11R-A41B-07	11.4973	33.9216	3.48044	48.2136	211.341	353.995	379.145	57.9869	234.898	39.5679	471.877	223.907	352.944	196.132	4.70485	308.595	8.80579	407.594	485.555	426.07	195.844	23.9602	136.91	120.078	47.8505	101.387	1157.01	1.09253	686.592	17.5906	48.304	18.3822	142.349	13.2644	145.591	122.223	44.9427	134.524	28.8654	185.429	0.255851	96.8554	3.72422	171.541	245.495	9.51486	9.23138	239.173	879.046
TCGA-3E-AAAY-01A-11R-A38C-07	5.6511	18.3547	2.51879	27.6072	101.908	241.193	170.106	32.4202	215.381	8.27404	150.29	17.4013	207.112	67.1615	0.733317	128.258	58.5963	71.9345	140.487	245.431	46.1459	10.8216	106.026	44.3329	39.8191	64.005	502.024	0.984069	286.304	14.6082	30.3173	17.7982	34.8647	5.23918	148.211	58.0865	17.7201	123.091	10.1503	138.004	0.171369	103.377	1.71393	117.666	110.017	3.63498	13.1851	171.11	639.384
TCGA-3E-AAAZ-01A-11R-A38C-07	5.4787	27.3763	1.41787	36.0678	179.95	320.099	194.155	31.5705	287.239	7.05268	215.392	15.3296	223.996	225.165	0.245113	133.237	235.337	297.836	230.907	209.991	51.7909	7.01915	131.385	39.2027	76.8683	97.3404	956.967	0.993928	55.0112	34.5842	99.9697	15.7273	60.7132	6.84089	148.648	8.77531	21.19	54.3036	34.6088	127.296	0.0247184	77.0331	0.621464	183.893	199.576	1.65424	2.92313	111.893	661.383
TCGA-F2-6880-01A-11R-2156-07	0.000740589	1.15988	0.288794	0.321081	14299.1	3.0232	0.0591482	7.69797	132.788	1.10892	0.0635063	11.1737	329.909	387.839	9.9184e-07	426.202	0.010352	NA	1.81578e-11	NA	69231.8	21323.3	465.208	40.1359	120.614	4.38262	28.577	0.543235	0.000377203	8.23468e-06	2.29574	159.239	6.66948	7.76034	0.0652954	0.691796	0.349804	3.61491e+08	1.54077e+07	12268.3	0.0194447	4717.51	NA	258.498	3.3775	2.09021	NA	1178.54	71.2749
TCGA-F2-7273-01A-11R-2156-07	14.6969	9.34481	0.282896	9.8704	171.399	85.098	120.84	61.3194	425.805	17.3705	69.6423	31.6663	1034.39	154.16	3.18055	507.552	199.211	27.8604	3.69659	57.8568	61.9632	46.328	58.8506	352.942	60.0435	20.5199	459.733	0.581756	2.34929	0.879738	15.868	22.4563	21.703	9.68182	50.0187	207.449	10.0554	96.2146	281.659	213.174	0.159999	84.1452	3204.06	266.278	435.276	14419.8	10.3221	79.1514	140.852
TCGA-F2-A44H-01A-11R-A26U-07	0.21838	5.12862	1.91104	6.04199	130.453	35.6248	17.7295	5.17109	85.5381	0.302908	9.37991	0.318743	21.5036	60.5038	0.0297114	72.477	6.98764	NA	0.0917609	4.62433	133.063	13.8268	100.722	16.3146	44.6134	28.8859	16.0586	0.903949	0.0395708	0.340436	19.2667	8.16229	0.0638306	0.388311	5.55273	6.37992	2.35618	14974.4	95.7111	228.727	0.0248605	205.983	0.303189	24.9129	4.29958	0.109344	73.3838	62.7405	227.899
TCGA-F2-A8YN-01A-11R-A37L-07	0.290938	21.0635	6.76113	41.9796	147.865	245.501	208.02	12.0726	122.793	1.20055	189.48	5.73401	49.8148	66.497	0.105774	65.6602	7.57481	18.3635	220.341	137.557	42.4688	1.1099	117.592	3.91388	45.861	146.462	246.741	1.2779	618.598	7.43191	60.4539	11.4297	6.43929	1.54535	153.066	7.20619	10.4895	542.548	7.17196	82.9141	0.0206948	59.0812	0.123379	40.8855	23.6675	0.0559926	2.8176	189.667	794.347
TCGA-FB-A4P6-01A-12R-A26U-07	7.39354	10.9643	1.17633	16.5201	139.703	124.629	163.514	26.2118	199.302	8.66706	70.6335	15.2243	225.683	71.6885	1.83659	122.117	16.6727	128.635	19.0396	111.009	26.638	9.98861	58.1132	82.7146	37.5853	41.4356	173.941	0.97487	58.8619	12.2672	22.2149	15.2156	22.2481	4.94042	48.4335	44.026	11.4325	174.512	44.0876	127.53	0.042031	90.1703	3.07329	83.8282	89.7467	22.6781	8.17578	74.2068	257.954
TCGA-FB-AAPQ-01A-11R-A41B-07	3.2469	26.2806	5.19174	41.8184	391.94	499.585	262.359	35.5174	236.98	6.99279	297.971	46.5288	178.81	127.352	0.24793	259.698	73.2242	36.6832	395.965	288.682	190.906	12.502	99.3905	49.9885	50.6525	109.426	380.412	1.4787	523.797	12.8985	55.7563	20.5526	64.0902	6.46998	554.323	78.5279	13.028	301.229	36.8899	207.537	0.0992381	127.336	0.543028	112.129	114.331	0.497205	9.84697	298.279	932.823
TCGA-FB-AAPS-01A-12R-A39D-07	1.27207	14.831	0.957942	33.265	63.6216	93.6224	236.147	16.7561	94.2532	8.71996	154.438	5.09094	70.9918	51.4155	0.267188	44.997	135.32	141.027	367.984	164.43	22.0564	4.58833	105.103	29.2883	56.4906	134.087	210.822	0.633989	19.1079	8.93734	31.7344	10.0844	8.40554	1.64614	99.5204	21.9064	9.02395	50.6336	3.53321	76.1542	0.0158372	59.321	0.583532	39.5284	124.278	0.887579	3.93359	70.8562	407.5
TCGA-FB-AAPY-01A-11R-A41B-07	0.42179	19.3586	4.62425	46.8481	118.139	274.11	100.27	8.30231	109.526	0.576249	150.764	4.3303	32.117	30.8231	0.0560663	49.836	7.75971	2.41815	114.363	123.385	30.9795	1.38709	148.501	2.14223	30.2399	170.248	283.975	1.29278	602.549	7.80655	49.3797	11.2639	3.99346	0.774227	127.603	11.8925	9.03605	2495.72	3.79131	110.985	0.0517657	78.8637	0.0752025	50.2826	28.0334	0.0220639	8.9386	268.024	1160.9
TCGA-FB-AAPZ-01A-11R-A41B-07	21.4719	29.3855	4.3414	55.6452	253.025	310.608	285.815	40.2473	244.446	13.5382	253.351	40.8441	289.452	207.533	0.898314	153.089	220.765	373.14	509.128	264.585	92.308	18.551	135.312	65.0316	74.5716	218.412	594.486	1.20922	304.27	48.0554	58.6779	21.5571	107.647	9.30532	258.53	60.0707	20.8053	99.2103	41.4702	196.349	0.12136	124.921	0.850895	159.519	196.216	3.10668	6.62379	184.486	845.789
TCGA-H8-A6C1-01A-11R-A32O-07	0.630405	13.7508	4.7231	30.2714	92.8891	139.159	106.068	5.11321	55.4849	0.215655	111.05	1.17655	10.2405	37.6861	0.0460674	48.2908	4.90986	3.14547	41.1813	38.975	26.9725	1.79599	103.842	1.75808	27.947	201.295	50.7538	1.38893	65.7207	6.34411	62.7978	5.33691	1.35546	0.0974087	41.4091	5.25689	4.92912	1271.56	4.94654	59.0472	0.0157353	48.8987	0.0516753	15.4329	9.79253	0.0232885	3.89076	76.0079	516.863
TCGA-HV-A5A5-01A-11R-A26U-07	0.53557	13.1139	3.61565	29.291	89.8375	114.154	167.499	5.1769	56.015	0.308988	148.106	1.36532	11.6256	35.3864	0.0486129	45.053	2.10483	3.99459	56.2652	97.708	15.9776	1.01422	77.3948	1.66605	32.391	139.891	46.0137	1.24602	70.9961	6.4852	45.8662	6.14451	1.07542	0.109511	45.3215	6.09413	6.43286	2789.4	3.83034	64.2671	0.0173855	49.9587	0.0407194	16.301	9.41698	0.015381	2.94473	80.7368	647.665
TCGA-HV-A5A6-01A-11R-A26U-07	1.3007	18.8062	5.99885	56.8983	145.238	183.132	200.503	9.49759	91.5945	1.80215	110.14	5.6716	48.3387	66.8402	0.200337	57.6384	21.2892	37.7405	186.206	97.5257	45.337	3.35737	116.24	6.20522	47.3839	781.485	151.964	1.28004	570.052	8.97675	53.4374	11.0498	7.40135	0.899353	58.2976	13.5343	6.70423	337.617	10.4491	83.3488	0.0159716	80.06	0.0932645	41.1761	26.4261	0.0963505	5.02666	110.179	865.934
TCGA-HV-A7OP-01A-11R-A33R-07	0.00170884	97.2129	3.43792	31.5062	32.4594	857.201	27.7723	44.3459	378.635	0.622203	21.9048	5.53149	91.4896	180.686	0.00163251	11.0777	234.65	3.74345	1032.61	126.44	6.50892	0.032061	336.964	0.459449	43.3732	103.799	1984.68	0.561492	33.2393	296.788	132.854	11.2039	43.3603	11.0222	2266.44	2.35953	4.88286	0.0697228	0.418235	41.2829	0.00240723	96.7144	0.271033	1980.31	351.771	0.115203	0.506776	68.8169	401.184
TCGA-HV-AA8V-01A-11R-A41B-07	8.76527	14.0685	2.1955	39.804	88.6581	111.898	350.184	16.79	111.162	10.0988	279.528	23.8319	94.4911	105.975	0.817571	101.116	71.3068	254.517	279.837	237.734	24.7411	10.7452	83.0256	56.5042	47.6363	167.486	256.777	0.923247	36.9705	15.2175	39.9548	9.66423	14.1565	1.92862	69.7524	24.587	17.3752	216.291	13.2312	93.4993	0.0357889	69.1114	0.463594	37.0305	64.962	0.903099	2.967	85.7826	494.75
TCGA-HZ-7918-01A-11R-2156-07	13.0723	11.6201	0.857216	22.9656	90.7258	147.428	171.949	42.9339	397.178	68.7788	144.994	219.248	673.156	234.253	95.4223	723.784	240.148	178.518	22.5676	399.043	52.2229	26.9023	48.8272	529.644	47.1606	19.7096	1007.94	0.66369	26.1486	7.95131	17.4368	12.8547	72.7437	19.1759	188.21	907.376	17.1125	31.8349	306.204	186.787	0.374795	55.3805	9566.65	539.22	1111.31	36165.1	7.12405	103.298	179.043
TCGA-HZ-7923-01A-12R-2156-07	42.3917	10.0591	0.130721	22.6954	39.9546	189.252	201.322	81.8651	256.563	53.6418	678.922	140.089	844.008	67.2746	9.95943	123.938	248.086	357.292	152.076	368.165	33.7906	49.5768	64.3706	513.589	40.9895	26.8193	1108.89	0.471673	351.533	58.3272	10.6968	14.4331	355.454	21.2683	256.417	152.537	36.6304	296.061	4.05925	185.084	1.55486	104.293	75.5934	266.867	390.491	405.391	21.4554	182.491	648.647
TCGA-HZ-7924-01A-11R-2156-07	186.894	16.6478	1.99187	20.531	147.273	241.757	350.123	41.7478	222.292	18.254	267.114	74.8727	177.585	140.87	11.4795	336.685	84.4209	476.198	112.194	352.994	43.7123	40.0732	40.4342	105.336	30.6705	25.5572	576.904	0.946657	91.598	54.2711	30.5654	10.3616	132.87	11.8193	148.882	165.802	24.1301	33.4403	129.619	72.6014	0.167299	30.0909	11.7379	198.953	292.061	290.057	5.53049	75.5749	279.053
TCGA-HZ-8001-01A-11R-2204-07	68.7493	34.4282	1.11458	41.4099	174.55	267.047	366.906	126.952	389.767	70.1346	326.079	139.75	1255.48	166.738	4.45577	268.675	383.294	1208.01	818.964	616.986	25.6933	34.7083	94.8636	635.475	104.61	39.0711	2583.25	0.575546	296.811	18.731	36.3319	25.6173	261.074	16.7423	386.536	80.1969	63.7167	10.2537	20.3501	117.1	0.397935	75.8196	58.2787	470.684	736.396	1255.24	7.77184	243.757	548.461
TCGA-HZ-8003-01A-21R-2204-07	0.207242	1.11966	0.581227	1.13736	612.879	4.6099	0.160199	535.16	211.23	9.78266	0.0183606	245.883	469.916	43.2596	4.12939e-06	53.95	NA	NA	2.25553e-09	NA	305408	281631	353.99	104.231	103.769	3.74289	0.21519	0.694037	537.59	257.931	2.51396	286.224	2023.15	246.266	0.0629642	136.865	10.8897	3.19467e+10	1.88333e+10	100549	0.00161452	1.62467e+06	NA	302973	0.00307286	483354	NA	793.51	3183.01
TCGA-HZ-8519-01A-11R-2404-07	28.1247	4.51286	0.00068689	13.736	2.80571	10980.4	1.62552	1195.87	2790.11	154.434	19424.4	2578.89	37624.1	0.0108772	0.401009	2.71595	10941.6	NA	34.1772	4145.93	402.061	11071.3	2981.7	159.338	11.7635	17.4912	7280.73	0.104654	63716.5	613.816	1.23876	171.174	784.582	2035.16	174740	478.526	0.930656	603891	0.00106678	494598	NA	1.59009e+09	NA	83853.7	75.6938	18.385	NA	9484.52	16929.4
TCGA-HZ-A49G-01A-11R-A26U-07	2.6655	9.68083	1.39168	12.4254	173.983	68.1689	66.8563	27.7547	155.32	7.6584	26.9724	10.1042	165.903	70.8393	0.180741	182.186	11.4964	1.88948	2.2565	19.334	107.433	19.9028	74.4034	104.509	44.9763	26.0305	165.161	0.891855	57.2251	9.24335	13.7334	17.3584	13.4152	4.03846	26.2135	28.044	16.7289	658.365	103.272	188.781	0.0654204	145.041	4.01121	91.5159	44.0831	3.60994	164.035	116.666	462.654
TCGA-HZ-A49H-01A-11R-A26U-07	17.2222	16.1463	1.06762	11.8935	67.2544	330.725	48.0064	51.5918	233.118	3.63016	63.3314	7.36435	143.848	42.1032	0.0585701	77.0288	20.8871	5.48217	3.56943	59.1827	135.842	29.4718	74.4735	6.27197	34.523	18.117	256.645	0.572565	49.1442	34.625	7.85698	17.3931	37.2717	16.3616	76.4591	54.0577	11.0646	801.957	15.6037	171.895	0.830803	160.22	4.75887	291.41	56.4804	3.25754	900.398	90.6176	661.313
TCGA-HZ-A4BK-01A-11R-A26U-07	5.44025	18.664	3.09063	40.3488	174.929	256.369	229.312	22.5554	179.175	4.71873	216.035	21.151	130.719	84.2543	1.01413	113.97	50.7145	74.8948	199.821	214.384	42.0609	6.36139	102.883	32.9232	36.8635	90.3957	341.977	1.18443	280.955	19.8876	40.6039	15.3476	23.0159	2.26543	145.647	38.3566	18.4279	246.603	21.5984	137.051	0.0874517	69.3445	0.402273	80.5327	73.131	0.837982	6.54843	225.416	797.67
TCGA-HZ-A77P-01A-11R-A33R-07	1.29669	10.6909	0.606482	33.638	143.151	129.007	164.721	10.2932	203.783	4.15741	254.542	0.574448	111.584	123.997	0.614927	75.6968	68.1287	222.713	69.5406	182.867	10.5892	2.08157	96.1466	56.8045	44.7633	87.4861	408.708	0.949029	29.9573	4.05025	63.2351	11.6373	3.71533	3.39994	63.3914	4.90934	23.9393	116.946	10.2537	74.7625	0.0107925	65.7878	0.450054	79.5222	86.8573	1.06232	2.351	79.6007	740.011
TCGA-HZ-A9TJ-01A-11R-A41I-07	4.61431	33.6915	5.84233	71.9969	246.593	310.627	234.055	31.417	190.291	9.2921	435.915	42.3414	184.322	183.524	0.667827	223.747	87.2839	265.065	520.598	290.838	58.7811	7.29405	170.137	41.6378	70.8301	316.082	1602.17	1.3114	478.727	24.5391	92.0126	16.8834	44.2243	9.4324	277.691	22.4493	40.6372	121.933	17.0844	132.103	1.2288	144.272	0.443787	149.993	210.542	0.503166	3.98408	353.749	1056.74
TCGA-HZ-A9TJ-06A-11R-A41B-07	11.8053	42.2841	3.49406	57.0946	186.895	434.801	248.27	41.5061	273.009	16.1026	338.082	74.9895	419.289	203.795	0.508978	177.043	119.578	526.033	725.422	402.609	74.8155	17.1212	140.488	46.0463	69.6376	218.227	1902.56	1.2044	784.981	32.4521	71.8077	23.5691	120.891	12.7396	282.424	40.5176	40.588	81.0928	35.5057	179.554	0.303705	166.365	0.995275	277.936	221.045	1.65691	5.55255	270.736	1077.18
TCGA-IB-7645-01A-22R-2204-07	46.9207	18.3083	0.881656	47.6768	87.2421	157.872	470.883	78.5554	222.044	61.057	444.62	84.3234	591.216	78.4	13.6616	372.14	289.689	893.985	392.507	563.061	30.7045	18.2627	83.6265	363.389	82.3709	53.6876	1184.2	0.750062	199.749	30.2988	29.6342	20.2472	100.771	13.7946	194.509	149.679	49.1884	18.9321	14.6358	143.15	0.38337	73.2478	33.3264	212.841	414.886	253.394	8.40333	161.744	646.296
TCGA-IB-7647-01A-11R-2156-07	162.12	32.0876	1.21341	61.9791	194.119	310.781	600.672	101.549	359.469	77.796	529.164	267.563	724.71	161.382	28.9309	1159.58	259.425	908.314	303.998	444.97	158.537	107.507	77.5232	535.311	78.5705	49.9692	1737.11	0.873725	823.465	41.91	37.49	24.0852	634.686	17.6292	259.362	504.321	34.0318	12.8578	63.4788	153.625	0.768689	64.4805	56.8261	421.377	642.951	6244.17	9.49183	208.616	543.645
TCGA-IB-7649-01A-11R-2156-07	6.60693	21.0786	1.67299	31.4936	141.424	204.105	237.15	32.8067	208.195	11.447	183.541	37.8797	280.11	122.546	0.800481	322.648	68.22	68.4178	77.5848	188.315	66.3497	11.7777	67.4125	62.6711	55.6273	54.3175	517.583	0.891962	268.199	12.5985	28.9648	16.402	63.219	2.79052	125.503	72.9946	27.5637	1586.7	33.795	130.027	0.163332	55.172	2.29356	155.531	182.834	2.71113	8.85271	151.683	592.347
TCGA-IB-7652-01A-11R-2156-07	64.7126	14.9439	1.97029	19.5903	217.888	217.942	406.444	102.897	283.707	47.695	303.766	71.2214	653.847	160.086	7.21969	1401.97	126.183	357.135	66.1116	228.149	130.159	28.689	59.9487	248.728	42.0514	27.9204	976.825	0.78921	124.136	23.1497	18.8518	22.3741	81.4111	16.5168	157.085	113.434	42.0273	53.7325	149.255	210.254	1.10288	87.3454	119.418	304.804	290	766.172	13.5295	130.868	772.809
TCGA-IB-7885-01A-11R-2156-07	149.525	27.2649	2.41272	69.0077	245.929	208.397	792.588	99.8908	302.153	193.213	491.612	253.087	750.675	230.943	23.6869	381.878	320.769	1597.62	917.271	616.942	93.4222	115.265	138.763	1296.82	65.8	124.921	1368.52	0.895517	487.708	60.3872	37.5769	25.8765	301.574	16.4886	280.157	320.996	47.8558	18.2443	69.3262	162.159	0.618643	108.95	59.2904	249.389	477.746	781.862	12.6265	184.337	714.822
TCGA-IB-7888-01A-11R-2156-07	349.354	22.9363	0.549004	39.2834	114.015	250.453	679.155	165.233	297.401	143.481	679.282	255.932	1096.88	175.005	22.5032	799.019	477.385	1624.57	466.366	500.983	43.8614	71.7358	52.2112	861.073	71.0627	28.9126	2249.34	0.532662	157.746	48.8445	24.3057	19.0052	594.633	15.659	301.711	258.292	100.344	34.5312	46.4592	112.459	0.565164	35.6342	654.387	325.784	825.545	23242.6	8.64888	99.6689	566.987
TCGA-IB-7891-01A-11R-2204-07	113.132	9.25412	0.579628	17.265	215.112	113.728	45.7042	124.865	525.42	47.4369	73.3319	215.187	1096.86	316.821	1.16678	4417.08	258.551	16.0611	1.05931	33.5535	574.379	567.265	102.533	961.597	69.8789	17.526	1394.61	0.537369	77.5939	16.2433	15.9188	29.9001	202.104	20.522	57.4905	324.559	35.51	854.334	4131.5	355.13	3.26305	186.05	1.12481e+07	1218.63	533.807	176276	661.388	157.306	522.235
TCGA-IB-8126-01A-11R-2404-07	0.0953346	4.17887	0.74957	2.07425	62.728	2.70345	0.297755	590.019	99.2712	31.5404	0.00226009	19.4115	31.0541	8.37873	5.75646e-07	28.5507	NA	NA	2.41985e-09	NA	117953	23493.5	85.5289	433.49	347.887	3.12	NA	0.465002	2764.76	5465.39	0.309831	166.144	3441.36	135.993	0.0341709	5.61936	61.9978	3.64768e+09	5.87457e+07	24645.2	0.00116232	4.55916e+06	NA	104496	5.66423e-09	138.845	NA	236.547	4422.23
TCGA-IB-8127-01A-11R-2404-07	248.646	24.9541	4.33739	61.7022	306.008	337.888	468.333	172.041	500.654	177.784	482.178	244.408	1235.41	248.441	35.2164	694.371	463.081	1671.02	456.62	584.011	222.532	100.541	116.463	928.648	88.5035	73.3964	1720.66	1.11076	765.7	83.1607	43.8467	30.8581	562.994	24.9418	287.552	211.313	60.7251	18.8953	144.726	296.919	2.7745	112.647	248.016	546.917	814.353	8531.99	21.3013	226.76	741.384
TCGA-IB-A5ST-01A-11R-A32O-07	25.5052	17.5527	1.08883	46.2003	83.2998	147.554	388.484	67.3942	223.09	64.3285	313.528	152.972	345.336	171.412	8.54665	256.312	365.661	716.961	359.256	291.084	45.0959	20.0846	80.2124	518.882	68.6596	54.831	1102.96	0.711263	188.78	31.6312	39.7752	15.0397	206.672	7.48435	191.33	91.7134	36.2428	23.2836	15.1558	89.2335	0.154354	65.7569	46.6771	171.053	547.709	717.154	5.04064	78.2185	425.527
TCGA-IB-A6UF-01A-23R-A33R-07	75.7123	46.8402	5.83239	65.5168	629.681	553.545	295.114	153.172	718.237	89.6422	416.396	228.522	1273.45	294.346	5.46829	883.045	625.841	762.213	928.254	668.102	212.313	74.9885	173.276	662.173	102.851	160.085	2023.34	1.15476	2526.44	150.092	66.2163	46.649	521.032	29.0788	759.531	120.223	57.8298	128.82	280.09	461.947	2.64267	320.369	7.05134	1034.94	659.709	26.169	18.1066	437.136	1897.16
TCGA-IB-AAUM-01A-11R-A37L-07	0.0229941	1.33166	0.418285	0.48394	13510.3	9.86017	0.402589	59.7819	391.663	0.728692	0.153912	9.18153	1026.87	276.49	6.50068e-05	199.012	42.2904	NA	2.17463e-07	NA	105722	11100.7	452.395	71.6125	30.5251	7.40346	127.586	1.1705	0.0806985	2.91711e-07	12.9313	202.122	6.66805	5.75979	0.0868683	101.881	1.184	1.16108e+10	503194	19616.1	0.0235842	917.936	NA	209.641	13.3395	41.7851	5.70263e+13	993.577	155.798
TCGA-IB-AAUP-01A-11R-A37L-07	7.27976	10.3025	0.329831	30.6758	32.9041	91.2201	138.976	32.6007	112.904	27.2095	192.365	61.4062	124.393	99.5755	1.58012	78.2071	106.586	216.43	321.798	159.587	32.0084	7.34255	71.1886	89.6129	37.157	35.9095	615.934	0.543635	86.8732	21.3758	20.2537	7.25059	112.972	3.54388	102.09	31.9536	22.3856	36.6758	8.86073	68.8994	0.0397198	33.9718	6.43121	76.0154	304.853	61.6995	2.81386	42.0811	284.169
TCGA-IB-AAUR-01A-21R-A38C-07	6.42574	7.07352	0.245922	23.5057	24.8182	74.4954	71.6762	16.2912	90.0583	7.09886	107.914	22.951	87.6007	41.9315	0.305871	36.5526	133.814	93.5256	233.117	100.758	10.0606	5.72659	79.0242	43.336	33.544	36.8365	327.914	0.527209	23.781	14.7926	21.366	5.82509	52.3531	2.60383	98.7637	18.7579	10.7102	10.9374	3.23594	63.8669	0.0169362	44.3902	2.21405	45.3762	138.79	7.64892	3.67217	25.59	204.743
TCGA-IB-AAUT-01A-11R-A37L-07	6.21351	12.4379	0.639915	17.4683	103.824	116.757	74.0458	37.795	260.299	17.3441	106.733	49.3345	414.321	156.198	0.757107	276.558	108.399	8.52475	7.37425	68.6703	81.1711	29.8897	94.9417	138.658	37.9349	28.2247	680.531	0.572372	37.5126	6.44987	14.4376	19.1131	38.5684	9.74997	65.0347	47.0207	16.3995	371.513	48.2464	195.169	0.969114	126.388	25.2585	172.927	223.628	60.358	24.3858	174.844	336.97
TCGA-IB-AAUV-01A-11R-A38C-07	8.5303	14.9984	0.402675	34.2932	37.9037	117.336	435.529	38.9404	174.238	45.1258	590.013	24.7713	273.016	53.1539	2.64388	65.9905	345.969	649.558	482.886	396.587	9.62841	13.5806	96.1496	196.044	72.1343	66.243	849.079	0.505219	40.7873	17.0046	23.1067	16.4936	30.3555	14.4538	174.584	41.6083	24.4165	29.2304	1.52945	120.565	0.101698	122.406	5.44556	100.687	277.934	15.0387	7.82614	127.146	505.548
TCGA-LB-A8F3-01A-11R-A36G-07	26.0606	29.8712	2.21113	11.7579	190.638	159.337	84.1502	78.1874	800.332	16.794	34.1073	2.01588	897.347	413.42	10.5196	601.705	82.9084	15.6169	31.0566	541.586	105.914	21.9312	66.9393	39.5937	47.2845	30.7711	165.922	1.18918	52.9262	15.3405	23.2467	26.1996	6.15689	39.1976	124.829	78.4983	2.44471	5.93407	463.286	130.623	0.143251	272.506	145.749	403.455	748.277	1854.33	3.36877	41.69	100.467
TCGA-Q3-A5QY-01A-12R-A32O-07	1.70156	12.5438	0.732142	31.7397	26.8818	122.471	53.8571	19.6659	89.5274	3.98566	117.135	10.4665	39.888	66.633	0.134663	38.2872	67.5522	25.7094	343.209	98.2466	10.1515	2.29069	85.5027	10.2265	34.4206	47.1829	490.679	0.618204	41.8002	18.6165	31.4905	5.98349	38.359	0.611966	112.518	8.45174	12.721	75.2733	4.5018	51.835	0.0132282	22.5464	0.561559	63.2796	165.534	0.856996	1.4234	36.1406	346.831
TCGA-Q3-AA2A-01A-11R-A37L-07	1.5788	23.1907	6.80031	46.6433	183.839	297.988	164.279	14.9047	147.09	1.36826	184.746	6.70281	51.2978	90.6915	0.0951631	68.8058	54.8913	21.9157	211.945	158.423	35.7998	4.15967	136.364	8.23572	47.1823	289.283	405.617	1.45466	109.717	11.5777	89.9392	13.4109	10.0915	1.52517	129.659	12.558	13.3161	363.414	10.2277	122.574	0.04383	101.294	0.120102	60.2156	34.2799	0.0678655	4.49421	185.058	934.155
TCGA-RL-AAAS-01A-32R-A39D-07	5.69346	25.2834	0.861445	25.9493	100.435	201.935	148.063	46.2147	311.563	14.7849	143.79	18.6475	402.362	153.971	0.7144	155.232	146.59	106.183	79.5755	190.208	23.988	10.7939	112.752	140.68	48.5433	45.903	758.194	0.565036	61.0549	13.3215	25.25	17.9409	56.3091	5.54607	174.272	28.7534	13.6606	31.727	14.5546	95.4567	0.13903	84.78	6.64466	221.893	306.553	34.5253	5.23301	77.096	315.173
TCGA-S4-A8RM-01A-11R-A37L-07	57.094	27.6291	3.21284	37.7994	394.197	448.142	460.599	89.7062	344.383	18.6174	661.782	91.922	579.217	243.543	5.54279	794.305	207.975	521.701	144.202	363.255	245.136	62.367	89.0403	128.993	36.6895	73.8871	1095.74	1.4096	196.772	23.2535	51.3953	20.0259	215.29	8.68676	216.163	74.2851	35.3888	181.326	95.5202	288.141	0.312964	112.772	3.71786	145.824	249.258	25.3766	12.3406	246.299	1371.38
TCGA-S4-A8RP-01A-11R-A36G-07	22.172	19.141	2.10807	35.3048	166.601	233.653	301.971	51.8722	248.763	17.9468	201.601	46.1764	283.667	131.068	3.2538	153.379	173.467	357.653	180.143	266.516	44.5049	19.4562	91.5898	137.149	44.8765	93.4384	642.391	1.15957	66.7015	19.0691	48.7889	16.8302	94.7695	9.52391	141.913	62.3888	23.0021	20.0891	59.1744	160.63	0.0773911	87.6827	4.11339	110.03	195.068	61.3013	6.60293	93.4246	557.591
TCGA-US-A774-01A-21R-A32O-07	44.1053	15.6789	2.17194	33.0124	141.782	138.867	185.079	46.1424	260.182	19.0944	210.615	28.6949	288.679	157.576	5.14283	278.808	98.1139	189.984	42.9223	311.067	45.2778	42.8345	93.7726	104.955	51.1014	60.6441	449.896	0.939557	31.5955	19.5935	23.2338	17.2218	24.4657	11.5297	113.833	70.7947	11.0376	14.05	97.739	111.203	0.140795	120.443	28.4139	143.579	266.297	246.048	5.45265	69.4613	290.036
TCGA-US-A776-01A-13R-A33R-07	5.54781	63.9281	2.01407	52.6956	110.071	442.37	434.925	45.1147	281.821	1.03112	252.633	12.9948	136.218	200.367	0.170319	332.177	594.889	9.03907	181.92	187.781	47.617	8.98491	115.132	19.2813	46.4459	125.468	359.483	1.33614	9.07964	0.208417	70.1867	26.4125	8.34967	17.473	99.0413	16.7256	11.8548	9.30754	30.8818	95.0598	13.9177	32.2255	4.09539	89.6537	70.4669	4.27988	6.51398	78.4164	1274.88
TCGA-US-A77J-01A-11R-A32O-07	7.9734	18.5513	0.801989	31.3102	66.8137	176.001	169.194	58.2961	199.466	24.0092	195.674	69.9112	278.887	135.062	0.952804	100.093	160.423	287.167	396.212	234.719	22.7865	8.80087	96.1285	139.157	44.8149	35.6615	1274.99	0.577506	130.345	33.1548	26.3038	13.2637	237.97	5.54833	237.562	47.891	31.4782	30.7642	11.016	78.8343	0.0509942	40.6362	8.33444	158.747	418.491	57.5893	3.95273	77.0009	436.864
TCGA-XD-AAUG-01A-61R-A41B-07	26.2076	19.0807	0.433383	20.9781	77.7971	156.159	651.225	38.2088	153.52	25.0953	349.964	39.0855	213.213	117.545	1.48114	117.446	211.789	948.641	285.518	217.524	18.209	19.8637	51.3412	165.821	72.2672	47.7933	534.952	0.625379	11.1198	22.772	26.6206	12.7113	87.0284	5.83938	133.54	45.7911	30.5117	124.433	11.7941	91.6058	0.0289625	52.1331	2.05443	74.105	169.907	16.6917	4.41087	46.1866	438.776
TCGA-XD-AAUH-01A-42R-A41B-07	7.14136	17.4519	0.679822	12.9386	95.7591	181.889	204.136	25.0758	144.538	6.05433	119.272	16.8295	206.461	68.2492	0.402229	81.9929	97.1651	274.851	169.59	193.263	12.8123	6.03987	55.304	60.4759	65.1081	28.7826	455.742	0.747245	121.181	8.51406	24.0591	12.622	56.826	3.83563	131.326	18.7683	15.1132	84.7489	11.1814	72.165	0.0205056	39.6494	0.992857	80.4606	118.642	5.90797	4.05156	49.2472	395.199
TCGA-XN-A8T3-01A-11R-A36G-07	16.0272	19.8307	2.53179	30.8608	182.577	152.648	194.576	26.5071	195.677	13.0744	114.849	27.6839	185.545	100.203	1.07762	126.602	105.01	173.809	113.093	182.4	37.8636	20.3724	115.604	94.3854	55.1269	89.2457	362.757	0.938577	125.596	16.8445	40.6889	16.2843	41.7711	5.75062	101.081	45.238	12.5906	30.9222	42.2699	110.17	0.0718607	94.6443	2.28031	110.078	148.905	13.7182	5.82424	78.9924	377.97
TCGA-XN-A8T5-01A-12R-A36G-07	2.8003	16.9842	1.06354	31.417	71.595	154.177	192.599	12.8326	111.022	3.24578	98.835	8.91458	98.9739	33.8715	0.132136	41.6298	39.6481	77.647	260.987	123.379	17.2536	3.85873	83.8643	15.4702	62.7559	93.2613	249.853	0.799284	138.061	6.91492	55.0722	10.0633	17.0707	1.87231	118.702	15.7627	8.23588	136.008	7.54358	80.0474	0.0111962	51.5943	0.364514	43.0004	92.3197	0.765657	3.88447	51.2978	363.037
TCGA-YH-A8SY-01A-11R-A37L-07	12.3576	20.3925	2.69393	62.9937	111.872	140.286	520.976	37.1941	184.22	36.8298	279.688	38.7467	238.836	182.672	1.5312	123.383	266.601	583.54	1118.95	305.756	92.3752	29.619	135.583	187.818	75.9679	268.416	510.522	0.927299	94.5208	28.492	48.0619	17.5005	49.1343	8.56984	152.287	100.818	17.7147	9.25312	16.4651	111.197	0.0446427	103.978	3.15494	92.1517	175.174	9.5894	6.73519	121.432	541.498
TCGA-YY-A8LH-01A-11R-A36G-07	17.6532	29.5817	6.90384	62.6815	496.533	570.979	277.453	111.66	498.383	28.7276	393.052	238.945	763.003	236.985	5.01664	306.725	207.359	206.038	461.885	454.814	184.399	51.7149	196.329	244.79	49.1195	123.659	1704.93	1.52086	473.817	73.704	91.4646	23.6494	613.743	17.1173	326.961	159.803	30.8115	11.9058	130.466	376.005	0.518488	205.696	13.7389	832.713	418.093	207.184	12.0304	262.552	1110.93
TCGA-Z5-AAPL-01A-12R-A41B-07	6.39849	6.64522	0.454982	21.464	20.4074	64.9479	26.2949	26.0491	70.2795	9.79945	57.5201	11.9266	44.9656	46.4121	0.210975	29.1676	86.5577	81.7897	304.027	74.0385	10.8423	5.03536	86.2354	24.4324	34.9171	27.5729	384.46	0.535346	22.0053	17.0507	22.5477	4.9031	76.3475	1.16663	98.3704	18.7231	6.80158	2.93637	4.16293	38.4951	0.00943447	20.5666	3.58782	48.7159	236.16	32.8383	2.16444	8.19239	119.568
TCGA-2J-AAB1-01A-11R-A41B-07	166.245	66.144	3.85432	33.656	529.156	1223.68	843.5	151.398	496.895	22.6244	763.647	167.258	593.707	280.662	1.21017	337.896	378.797	967.246	447.154	347.112	160.36	24.4178	99.9289	73.7424	28.4104	67.5383	1912.08	1.32122	75.9176	139.433	51.2374	31.1407	327.75	16.9447	588.921	296.535	55.8964	163.3	91.2686	251.262	4.0685	88.0631	2.76921	482.309	254.273	18.113	21.1818	191.356	2530.62
TCGA-2J-AAB6-01A-11R-A41B-07	124.722	64.3245	6.33146	75.9025	778.691	759.784	516.002	264.146	812.251	234.903	802.779	376.545	2256.55	335.763	10.859	813.65	1016.71	1022.65	7226.14	1599.77	188.939	100.931	233.558	726.065	148.207	161.939	4002.1	0.997134	7001.61	142.515	63.4272	77.2642	764.929	39.6822	1227.7	255.522	111.609	24.4235	547.854	348.075	1.86039	305.781	22.6832	1588.42	827.698	46.6189	24.2542	1053.78	3307.34
TCGA-2J-AAB8-01A-12R-A41B-07	6.75079	22.0322	2.02235	45.4453	130.962	229.025	380.678	41.6769	221.361	19.0063	206.879	45.239	205.519	103.115	0.980405	132.639	92.7367	368.197	346.526	305.785	85.0872	15.1423	119.686	106.768	70.0163	160.32	694.219	1.05191	123.197	20.1733	50.2537	17.6524	67.4001	9.02676	133.794	55.2098	13.8854	21.8828	17.2864	139.279	0.0407438	91.1522	2.08661	112.972	202.914	8.34461	5.98082	114.005	460.821
TCGA-2J-AABO-01A-21R-A41B-07	30.1854	36.4352	2.04906	32.149	346.913	332.685	329.625	120.427	434.946	49.6087	192.977	103.785	780.128	284.686	2.59224	365.545	323.477	219.456	212.378	310.098	323.921	74.8509	121.733	693.311	72.3517	93.3251	966.48	0.976119	282.552	34.2809	38.6111	44.8172	203.284	9.25986	139.131	142.036	26.7199	409.349	137.046	314.957	0.218603	215.637	9.66028	317.532	298.133	199.302	54.2169	149.745	1021.64
TCGA-2J-AABU-01A-11R-A41B-07	32.6969	35.6789	2.64708	54.1113	259.011	381.058	276.763	67.2562	421.158	46.7451	175.432	104.213	414.524	204.036	2.28396	147.462	351.237	420.522	431.537	338.652	140.155	16.5626	166.197	256.741	60.305	241.754	689.73	1.09457	705.936	30.2785	39.8763	32.3645	92.0459	8.50342	200.313	31.8572	22.5925	61.4909	150.183	210.53	0.0915305	125.173	1.65168	163.145	332.549	15.0066	4.69558	225.754	1094.39
TCGA-2L-AAQA-01A-21R-A38C-07	41.6259	41.1353	3.99971	57.3638	425.646	646.073	644.976	167.224	657.969	52.599	332.954	174.003	801.363	267.233	8.87892	377.873	375.365	764.646	446.717	624.061	211.346	50.8222	124.617	438.219	83.5532	82.5683	1903.99	1.2824	370.546	73.2997	67.782	27.4745	398.302	19.4397	373.54	133.13	44.2593	8.9323	125.418	287.449	0.662982	119.466	8.23933	705.898	514.452	194.73	6.82044	252.245	1109.63
TCGA-2L-AAQE-01A-11R-A39D-07	107.3	43.2447	5.89114	77.9761	630.815	569.765	329.466	97.5073	469.359	42.124	452.124	132.668	1111.17	316.477	2.89023	365.419	733.493	960.136	801.842	498.249	205.239	48.0849	189.718	341.063	79.7028	263.387	1813.48	1.46608	1780.32	52.7484	77.4559	33.5514	293.854	19.8065	380.025	75.2261	39.4798	132.244	321.173	343.389	0.181559	171.149	6.49806	300.959	426.351	86.3638	9.65249	263.224	1396.24
TCGA-2L-AAQI-01A-12R-A39D-07	184.402	25.656	4.1692	44.9339	443.047	389.51	284.976	84.8723	373.383	29.2398	392.633	176.145	874.734	246.101	4.24018	504.408	205.867	578.162	169.204	435.505	135.156	128.676	110.383	278.431	49.5775	99.526	887.247	1.42991	369.563	29.6	53.0386	23.6674	265.794	11.1632	201.557	154.056	26.2595	244.918	262.766	241.311	0.42269	126.561	12.3254	277.965	235.585	94.22	12.3047	169.671	747.74
TCGA-2L-AAQJ-01A-12R-A39D-07	3.36603	37.8468	5.21719	58.2815	239.22	423.474	293.959	21.3663	182.109	3.12579	363.338	21.5285	94.2048	140.22	0.202152	93.2683	30.3801	38.8331	341.544	255.007	106.398	5.05403	122.934	19.3893	39.942	239.599	381.334	1.3913	358.113	24.6916	68.8056	16.1947	24.2512	2.03911	226.892	19.9809	13.1026	1451.96	27.8671	157.015	0.0428615	101.796	0.131925	82.4773	48.386	0.0964742	6.42219	197.806	1656.79
TCGA-2L-AAQL-01A-11R-A38C-07	13.7607	38.2449	1.10336	45.7352	131.297	1104.82	100.186	283.651	947.24	74.8642	934.968	355.713	2909.92	96.4877	2.31779	59.234	1078.5	88.8213	506.127	1161.74	173.366	79.8723	420.948	552.347	39.8777	66.3373	3354.66	0.616544	2036.62	133.159	27.9951	55.5594	436.186	79.824	2033.11	125.272	23.4273	245.528	3.31304	1435.63	135.827	1842.85	24.8786	2205.44	418.112	20.738	348.536	982.211	4093.88
TCGA-3A-A9IB-01A-21R-A39D-07	29.1848	33.7793	4.49874	59.2152	325.894	327.654	333.452	63.5868	330.551	28.6462	270.844	63.6349	419.399	188.809	0.867523	111.152	366.536	312.867	669.271	311.698	85.2436	28.7336	192.969	179.61	94.1364	165.616	905.92	1.00446	417.83	60.2202	61.8311	31.978	134.352	14.4722	261.811	98.3772	20.914	33.0616	85.2223	172.712	0.127171	169.158	3.26955	295.477	240.82	5.9463	9.23258	233.468	849.628
TCGA-3A-A9IU-01A-11R-A39D-07	1246.11	46.8793	3.29529	87.2097	483.957	408.065	376.68	196.338	770.331	193.53	751.738	453.121	1864.03	623.057	24.6562	2292.97	806.173	1678.18	802.511	712.342	275.071	450.873	137.412	1178.2	98.3504	147.391	2702.02	1.14626	631.688	139.618	52.0574	40.3402	898.161	30.4219	387.181	230.878	53.1803	49.7939	1216.34	453.653	15.4501	209.372	222.577	821.615	887.652	4736.25	15.948	328.525	1210.53
TCGA-3A-A9IZ-01A-12R-A41B-07	563.798	38.7095	7.60742	79.209	328.413	540.184	745.778	261.187	720.456	259.557	560.755	370.399	1370.78	463.088	24.2617	1061.8	522.651	1552.56	559.949	889.608	134.473	245.336	126.047	1072.2	94.4678	123.373	2844.2	1.14994	755.527	81.1099	53.3575	44.2587	1177.5	30.8912	716.956	987.114	71.3088	20.5459	314.464	353.414	3.39879	115.241	48.5461	642.685	942.239	1265.47	14.6793	395.368	1502.13
TCGA-F2-6879-01A-11R-2156-07	277.184	40.8097	4.2276	72.7079	657.018	554.393	901.186	284.628	628.353	187.73	986.77	517.694	2211.38	311.13	117.639	2127.98	1014.88	1882.71	502.324	790.954	326.871	227.988	117.749	1889.82	116.139	75.3927	3124.82	1.19829	1821.71	70.4406	65.6312	42.8678	1014.37	30.9374	622.849	483.709	97.8068	6.58833	247.127	462.6	7.62091	169.256	4301.01	1634.64	925.421	1.40784e+06	17.8423	288.727	1209.42
TCGA-F2-7276-01A-11R-2156-07	46.9486	9.794	0.684876	15.9086	99.0245	86.5724	127.957	45.881	209.238	19.5477	82.1921	63.23	390.118	88.8685	2.25841	173.568	82.8387	154.517	14.6232	101.751	42.9391	52.8868	69.6614	204.835	62.894	33.1924	397.926	0.68128	16.1135	8.45761	24.5412	15.5223	58.8033	9.62048	46.0988	163.671	14.6401	87.4378	65.559	140.219	0.0593865	67.6039	54.0309	138.527	201.561	967.659	16.1147	53.9283	207.284
TCGA-F2-A44G-01A-11R-A26U-07	8.12491	20.5773	6.05289	46.3177	194.817	261.585	202.065	30.1788	156.988	5.0337	206.274	30.8548	131.222	85.8554	0.207722	76.3285	84.0641	80.1958	348.907	202.023	63.4162	20.7222	150.683	28.7117	52.0423	189.896	517.604	1.32825	238.794	26.6537	59.9419	15.1203	44.3122	4.20008	157.386	27.2129	12.9795	75.0147	26.5568	126.77	0.040149	103.061	0.463419	84.5789	65.2828	0.348045	7.33668	169.86	641.742
TCGA-F2-A7TX-01A-33R-A38C-07	515.752	10.207	3.82813	47.3827	96.5936	189.959	34.1761	68.3137	347.907	17.5517	65.03	10.4988	426.134	67.6932	3.20288	320.689	51.116	152.304	23.2033	505.694	83.1331	163.946	174.272	32.9352	108.734	45.8905	221.518	1.1821	208.474	79.9443	25.3527	18.0872	35.9496	39.6817	128.134	52.1015	4.97032	0.958193	509.91	171.059	0.64497	329.999	240.827	421.903	233.077	1195.74	54.7941	75.2327	263.518
TCGA-FB-A4P5-01A-11R-A26U-07	13.2349	14.234	1.22764	31.6399	70.2841	135.159	201.525	38.2565	179.223	29.4988	183.486	43.2502	258.967	114.717	2.95617	183.127	161.939	266.9	200.306	241.371	32.4758	12.1388	75.5408	118.013	50.4054	38.4537	653.129	0.650738	142.471	18.4028	19.3632	13.1471	101.275	3.54278	94.296	54.0654	33.3999	22.5688	17.15	94.8653	0.108424	41.3146	6.67835	117.66	224.686	59.9982	5.80927	89.7965	442.394
TCGA-FB-A545-01A-11R-A26U-07	77.3435	29.9306	4.3311	57.0651	617.548	363.618	324.849	58.3646	338.844	44.3186	298.043	98.845	674.361	255.857	4.38312	181.023	226.061	1064.69	1104.85	391.018	165.437	84.0793	166.982	154.911	70.9804	419.753	624.303	1.24345	1152.05	109.599	67.3152	24.3932	270.636	12.0391	179.946	121.072	32.5057	100.491	127.644	280.719	0.14287	152.153	2.1715	195.045	224.715	13.7617	8.95916	202.801	695.205
TCGA-FB-A5VM-01A-11R-A32O-07	21.5997	34.3636	2.57938	48.8396	123.91	522.425	163.543	215.394	517.296	68.8025	275.366	246.137	1589.91	201.316	0.784363	52.4524	504.552	353.577	1849.34	713.674	47.4698	54.44	340.548	397.109	64.0977	88.0367	2829.73	0.701344	1063.56	172.774	56.6799	41.4695	951.509	24.4796	1048.23	70.9188	32.2307	1.90627	12.6307	206.775	0.246949	209.885	33.8695	1220.07	427.949	73.7828	13.2011	460.358	961.744
TCGA-FB-A78T-01A-12R-A32O-07	2.11899	13.2953	2.23529	20.2417	343.072	151.433	58.9786	32.8139	269.065	5.48789	61.5639	11.5692	197.384	180.669	0.203192	217.36	134.873	1.56231	7.00908	40.2433	105.428	16.4376	163.193	68.0876	40.1351	43.86	636.517	1.09376	7.06087	3.67558	40.3513	19.8113	12.6586	8.10521	62.8048	15.8244	8.82507	14.2385	107.201	174.928	0.206642	134.594	4.39629	122.391	163.265	6.4269	15.4862	157.955	311.288
TCGA-FB-A7DR-01A-21R-A33R-07	13.7216	20.5383	1.81036	52.7857	169.114	175.812	427.214	28.3158	244.925	23.5985	419.119	17.8415	254.265	221.015	1.89088	189.31	278.866	511.533	434.027	362.126	46.6282	8.9398	104.242	161.01	60.7507	165.685	633.712	0.915344	44.3699	29.6886	51.092	18.8847	49.439	7.63194	122.693	44.9937	26.7585	33.1671	31.5627	130.724	0.0568797	92.1635	1.40267	123.312	211.443	11.7882	3.15004	135.041	909.798
TCGA-FB-AAPP-01A-12R-A41B-07	3.29617	56.7455	3.62029	26.2234	179.218	422.899	734.082	48.5373	186.836	1.60338	971.4	39.6167	194.248	259.778	0.529944	1108.29	574.716	11.8735	265.059	354.087	165.122	4.89714	104.242	18.4559	29.3459	91.0124	230.718	1.211	9.71243	0.177311	49.8055	22.9872	5.24233	8.84071	110.83	14.7333	22.3861	18.7984	25.7781	182.155	10231	45.8826	1.75493	49.2762	87.8405	3.45759	7.24341	94.7725	3198.41
TCGA-FB-AAPU-01A-31R-A41B-07	28.0284	39.917	4.21338	44.869	243.77	366.49	275.789	55.2692	288.745	5.70322	511.938	91.1996	174.124	279.019	0.793327	375.53	147.098	46.2802	198.835	391.831	212.53	62.8547	104.885	83.7058	41.4106	141.996	904.91	1.5692	71.5512	23.0579	102.153	15.6324	141.796	10.327	335.304	96.444	19.919	131.114	66.8882	191.53	0.105182	139.026	0.705814	159.62	84.1461	1.64353	6.75332	197.939	1024.75
TCGA-FB-AAQ0-01A-31R-A41B-07	87.5161	21.1255	5.57024	52.0144	432.647	407.685	260.795	92.041	311.415	26.5373	425.847	101.406	497.689	316.589	3.99194	282.314	725.604	408.646	559.286	279.62	166.798	110.097	153.437	260.535	84.4357	176.933	1020.09	1.33895	288.494	60.2085	81.9768	19.3096	245.844	11.2263	339.007	61.302	29.5899	26.6376	89.2964	265.408	0.38006	208.756	4.12846	252.128	256.111	28.0047	9.54975	163.651	850.395
TCGA-FB-AAQ1-01A-12R-A41B-07	1.18854	29.9297	9.27951	40.0999	198.484	292.724	173.031	11.8315	131.077	1.05405	189.843	9.20447	67.2177	84.1348	0.0338417	75.4143	7.48721	8.90021	231.394	208.407	46.5903	3.40952	137.883	2.74634	41.8448	296.21	272.697	1.42655	608.458	26.6583	65.3788	15.4584	14.242	1.58037	149.43	27.5392	10.1795	2595.14	13.3742	116.099	0.0374215	115.787	0.074542	79.4314	27.5765	0.0178823	6.1624	235.014	1246.44
TCGA-FB-AAQ2-01A-31R-A41B-07	43.4147	47.4969	6.75751	46.5817	240.976	468.145	300.721	78.8377	288.604	25.4344	272.52	88.482	740.694	259.583	0.723568	183.394	205.272	398.395	889.885	284.427	114.613	42.7313	169.355	106.745	96.0335	166.055	1691.26	1.2541	1799.37	118.093	83.4684	23.9709	366.884	18.8431	204.163	22.1233	31.7712	102.99	86.2065	187.15	0.223527	168.933	1.90941	316.279	257.562	6.23695	7.07213	177.297	889.685
TCGA-FB-AAQ3-01A-11R-A41B-07	0.259255	35.9889	7.20194	56.4133	170.088	315.299	139.861	13.6693	141.093	1.57299	91.7578	4.08877	79.1921	86.8896	0.0292708	55.6615	20.5356	14.7738	183.911	121.586	67.7694	1.73556	200.341	5.17984	53.0302	356.398	245.716	1.09798	741.042	15.0503	51.9621	13.4958	20.476	0.642778	173.119	14.5794	7.21107	680.771	4.04215	103.846	0.0309698	81.8184	0.124477	113.592	77.7072	0.0422071	16.7691	128.115	1166.5
TCGA-FB-AAQ6-01A-11R-A41B-07	0.0155824	26.6159	5.82202	34.5817	178.027	434.445	57.9211	4.9126	99.9763	0.074906	38.4277	0.837116	9.51266	19.7983	0.00196672	25.7688	2.20008	0.0322814	147.051	48.4657	26.4765	0.116186	175.564	0.108513	37.4241	160.694	170.944	1.5707	633.138	4.39624	82.5056	10.5524	1.44194	0.68923	121.836	1.7597	3.19723	325.114	3.7903	77.1972	0.00440907	52.0876	0.0259112	43.3845	23.7479	0.00376052	2.59403	175.867	523.158
TCGA-HV-A5A4-01A-11R-A26U-07	37.9976	13.3183	2.99251	31.5131	115.469	168.032	300.886	34.5029	164.917	16.3372	284.87	62.7584	194.94	129.863	4.22507	144.764	95.6874	311.963	166.728	283.457	45.1385	42.0316	82.376	167.826	45.1301	78.6502	533.55	1.10498	31.7833	22.3965	50.9556	10.4458	51.7195	4.98442	85.5319	51.0993	21.3397	28.2468	23.3969	111.871	0.0743891	101.489	1.93393	61.244	71.6503	18.0646	4.88214	99.1472	467.911
TCGA-HV-A7OL-01A-11R-A33R-07	118.802	45.2816	4.12959	125.649	272.453	536.038	459.088	520.33	1000.48	237.398	519.855	424.917	2356.52	573.106	21.6129	460.104	2159.48	1176.95	3392.08	1114.31	138.413	117.782	259.352	2409.47	77.8644	111.778	5286.36	0.920669	853.08	142.48	63.8603	50.0303	1419.7	23.6443	999.694	287.272	111.102	0.907406	122.553	285.007	17.114	167.256	728.571	2295.37	1325.98	23788.3	10.242	488.254	1829.6
TCGA-HV-AA8X-01A-11R-A39D-07	11.0026	29.3863	6.24169	49.4722	230.701	395.955	401.119	47.5045	282.588	20.5215	321.796	91.688	245.632	182.623	3.66351	565.543	60.0287	197.261	291.596	373.507	209.41	10.1148	131.35	80.4608	31.7055	112.221	707.012	1.47615	690.937	26.5174	39.3135	19.2831	45.1974	6.13995	234.172	69.2669	17.5543	125.139	48.9374	128.827	0.205505	87.3494	1.60422	112.506	106.645	9.46199	10.2727	256.595	944.076
TCGA-HZ-7289-01A-11R-2156-07	87.6685	79.8691	2.44705	55.0964	217.471	503.757	675.413	179.983	449.991	8.4323	712.664	165.853	1014.86	692.704	0.575468	607.523	2344.27	49.0309	845.8	405.789	66.6019	66.6717	87.5035	72.14	52.5741	163.648	2306.39	1.15451	322.765	4.47737	77.0273	37.1554	96.8621	34.0708	439.458	58.7793	43.1684	6.97987	179.767	182.928	37.6448	155.343	16.7166	371.35	313.804	10.5208	5.40503	282.173	2507.46
TCGA-HZ-7919-01A-11R-2156-07	804.517	34.089	3.20775	63.5457	612.061	556.293	786.246	427.125	962.692	329.939	657.096	475.4	2447.13	338.309	98.6853	2356.47	1445.58	1821.98	580.632	811.126	243.712	328.037	136.678	3709.64	108.812	82.9877	2635.36	1.24461	1506.68	53.4853	42.1887	50.7643	816.568	36.5744	641.378	639.377	75.7602	24.0451	413.159	398.078	4.7613	122.611	7662.8	886.356	1081.5	1.14187e+06	24.5281	267.875	1020.39
TCGA-HZ-7920-01A-11R-2204-07	413.369	17.0706	0.320101	14.4596	123.095	266.548	356.42	89.5531	252.561	34.1072	160.31	200.659	1295.09	33.4307	3.96397	168.605	167.087	898.222	157.768	438.595	7.13868	131.661	27.814	333.636	173.516	23.1682	1050.89	0.538835	274.698	2.2545	41.7659	17.7139	121.002	18.3862	253.352	63.1643	21.829	49.4436	60.1559	96.1526	0.112742	62.3509	40.3316	166.898	368.762	5449.82	11.3283	99.7176	182.567
TCGA-HZ-7922-01A-11R-2156-07	663.426	27.1787	1.37857	55.8543	377.205	251.982	329.685	231.528	670.382	234.814	242.384	257.784	2028.4	355.845	35.0936	1354	868.179	1127.4	155.272	366.04	253.424	447.995	112.121	2243.66	150.72	58.4448	1762.12	0.965842	237.499	27.7317	33.6453	52.0126	367.198	34.1557	257.57	375.501	46.7464	22.3523	1047.68	325.454	0.391985	236.35	536888	862.982	977.276	8.48689e+06	30.9971	167.299	427.05
TCGA-HZ-7925-01A-11R-2156-07	105.8	24.1756	0.981373	41.4078	114.413	153.237	1385.69	76.2907	283.899	116.005	403.184	100.734	542.425	170.39	9.01886	246.64	588.963	2006.07	788.825	484.265	55.7668	66.0411	90.8571	595.181	105.881	101.499	870.634	0.821213	137.928	30.3641	42.7465	23.5947	122.529	11.7785	206.127	120.155	33.7679	15.7761	25.0765	113.115	0.0749637	72.0955	26.3045	114.491	503.187	323.023	7.76626	91.2069	350.461
TCGA-HZ-7926-01A-11R-2156-07	172.674	32.2833	3.23914	35.3279	368.614	379.846	469.059	146.512	611.203	82.6191	361.924	278.961	1102.86	275.806	9.78487	799.639	244.265	594.969	139.963	390.155	139.571	214.243	99.081	663.265	63.9854	70.1079	1318.84	1.09139	271.169	51.6706	34.7916	42.6337	399.604	18.8635	289.281	374.66	38.2941	60.3121	187.478	278.338	0.382782	130.086	54.646	388.381	423.244	2064.36	21.6239	191.734	629.637
TCGA-HZ-8002-01A-11R-2204-07	54.6464	15.2546	0.810072	21.9483	84.4185	129.47	340.694	49.9453	227.132	36.6873	154.378	42.8444	419.31	82.9144	10.3538	243.858	72.0989	1224.84	136.159	336.069	20.804	17.4358	53.3631	223.238	65.996	43.1824	494.383	0.688856	110.054	27.0507	19.2868	16.6379	86.5653	10.7794	129.393	168.224	17.5896	17.9524	20.2729	79.2366	0.086781	60.4784	60.0737	190.069	421.739	3126.54	5.41637	44.8178	212.803
TCGA-HZ-8005-01A-11R-2204-07	445.351	23.5668	4.18483	98.1493	203.061	242.933	882.426	262.283	392.366	401.871	654.492	370.124	1714.5	238.435	54.4145	285.939	936.126	2106.41	1808.76	849.246	86.7999	185.605	162.331	1634.56	170.262	135.09	1956.57	0.842019	386.674	81.7057	44.5638	43.6664	450.955	48.6016	259.119	228.947	51.6063	1.10829	114.398	280.025	1.39827	234.2	1920.09	630.809	751.274	41947.5	3.67309	305.43	426.093
TCGA-HZ-8315-01A-11R-2404-07	66.2117	20.8346	2.89155	42.4956	101.922	203.205	294.459	36.7039	208.115	21.5419	313.464	49.9322	257.303	144.117	3.4892	252.971	136.528	490.732	140.417	256.404	70.4341	34.542	75.1207	132.469	67.8504	123.364	479.947	1.13211	190.743	24.8771	35.2603	13.5364	55.5021	5.21989	100.626	62.3114	23.576	262.868	27.9147	141.454	0.141689	82.879	2.16888	90.0715	105.856	12.7927	7.81113	76.885	613.419
TCGA-HZ-8317-01A-11R-2404-07	0.417102	4.85221	1.14357	3.42344	191.137	34.2591	9.48534	23.9319	245.048	0.94466	2.23191	0.0621244	136.232	96.6474	0.0432763	129.606	7.54801	NA	0.0101112	2.63305	603.938	61.9058	77.6673	20.0934	88.1543	17.3556	3.28489	1.10036	0.36829	0.0215054	14.1343	17.5239	0.0289297	1.55947	2.48149	31.7148	2.7317	21032.5	813.024	406.928	0.0139877	172.601	36.3569	111.781	37.8985	12.3737	415.85	39.2362	121.249
TCGA-HZ-8636-01A-21R-2404-07	127.485	19.6866	1.89173	45.6663	155.152	201.613	582.333	106.629	290.774	118.061	316.445	167.375	547.512	137.277	19.6709	308.127	348.512	1695.48	520.22	418.023	106.604	59.0574	92.5481	854.555	80.7447	71.3035	1017.78	0.915005	239.102	49.3046	34.0797	21.6308	233.539	24.1182	207.176	184.755	33.1982	11.562	59.6457	129.388	0.206241	100.134	93.0733	218.641	436.812	4482.21	7.23436	103.907	440.602
TCGA-HZ-8637-01A-11R-2404-07	3.97378	9.96447	2.62577	26.0366	46.2183	96.0299	173.011	20.9309	82.5604	5.2378	182.854	10.8022	87.2125	21.0755	1.36581	138.827	39.2442	123.72	90.5325	137.695	13.5336	3.87679	57.5424	31.1381	48.4366	33.9415	266.823	0.776618	198.117	11.4505	21.8482	8.68723	13.3173	1.33422	53.9342	23.9652	15.0436	53.484	4.99627	62.257	0.0790564	32.1134	1.27615	56.5413	47.301	3.0203	6.57871	84.6296	428.66
TCGA-HZ-8638-01A-11R-2404-07	38.7042	11.6201	3.22042	39.0938	331.163	298.613	271.005	47.4601	192.829	6.08244	139.21	17.9917	392.369	113.702	1.11477	188.323	72.4067	135.131	93.0806	262.457	68.15	47.4414	68.3562	63.1711	43.3183	82.3995	382.61	1.29646	606.444	6.67141	34.1169	17.8765	72.1195	3.72047	70.3309	73.223	22.7533	1417.89	49.9714	145.203	0.0419147	56.2571	1.68576	158.712	110.062	9.61135	4.95764	93.8215	582.862
TCGA-HZ-A49I-01A-12R-A26U-07	166.787	22.532	2.56558	42.3132	231.123	360.512	492.023	120.646	400.933	77.7692	481.416	183.468	863.523	244.797	18.692	479.22	375.41	815.745	596.159	680.202	98.4864	81.8218	87.7029	550.229	51.4438	60.4626	1106.79	0.936349	232.371	84.4695	36.8111	27.9444	334.573	15.4136	350.236	232.141	37.5033	38.8291	84.0005	197.323	0.581982	125.213	43.8325	299.604	197.835	1212.82	12.6495	199.321	1077.47
TCGA-HZ-A4BH-01A-11R-A26U-07	23.266	19.5517	2.47817	35.5321	168.485	163.133	341.958	35.8987	208.096	35.8605	242.086	85.8084	364.809	77.6526	6.76025	151.316	94.0786	608.524	388.775	353.929	56.9733	18.091	90.8611	226.956	58.3451	72.6068	488.561	1.04679	287.852	29.9075	33.7814	15.2681	108.66	8.05526	103.581	93.4676	26.0945	15.0051	33.3031	146.506	0.060408	71.5015	7.26043	98.3871	143.595	113.176	9.21437	94.1389	401.883
TCGA-HZ-A77O-01A-11R-A33R-07	72.1734	10.4093	1.95974	11.5128	527.783	99.3152	18.0685	57.7012	675.492	4.56069	17.3246	2.34515	1023.27	428.655	1.13558	822.057	178.64	0.04186	0.346187	42.8389	609.782	848.592	206.791	83.607	45.9464	30.509	234.703	0.973197	0.838682	1.1323	22.2784	34.5335	7.61697	18.6791	13.917	92.4982	1.95646	1129.96	9321.06	295.872	1.23936	412.173	78210.6	355.869	194.341	9763.86	39.3682	90.5954	99.3025
TCGA-HZ-A77Q-01A-11R-A36G-07	27.4771	21.4393	1.50488	58.2066	125	166.202	576.846	46.5995	217.649	51.1493	414.339	80.2371	324.977	99.5828	4.39915	155.421	246.561	674.167	603.729	495.811	30.4516	21.4038	93.863	352.639	81.9233	102.668	735.504	0.840332	182.24	24.6572	38.7893	17.9222	80.5954	6.48219	167.856	103.187	35.6395	17.4598	19.9711	131.742	0.0983839	72.137	4.43634	121.442	254.029	18.8869	5.97201	160.581	736.558
TCGA-HZ-A8P1-01A-11R-A37L-07	3.00824	19.3887	5.40811	30.9998	104.009	202.246	146.062	14.7798	107.831	0.893606	482.38	14.1905	37.9043	127.633	0.626359	166.679	42.7613	8.57738	66.691	116.347	83.1114	16.5492	100.159	21.0294	33.4165	131.098	222.882	1.54288	6.07188	8.40592	122.838	5.51586	18.515	0.786082	88.6938	8.83264	10.5157	194.133	7.30954	103.945	0.0888107	110.453	0.154302	35.7011	19.5133	0.242248	4.54919	64.6977	914.36
TCGA-IB-7644-01A-11R-2156-07	105.569	29.0602	3.77148	36.9509	310.061	374.53	647.253	140.492	260.366	42.5661	326.231	139.034	475.358	194.893	7.03138	135.402	463.585	1900.24	299.508	248.277	83.6557	17.5784	84.4959	109.072	44.8596	51.6764	1736.99	0.927884	55.4003	88.2393	48.3705	15.8796	239.661	20.3944	275.96	140.951	32.1983	3.44968	23.746	104.39	0.342033	53.7235	22.8293	263.838	442.873	1560.57	5.36458	51.3231	542.263
TCGA-IB-7646-01A-11R-2156-07	1627.5	48.429	4.47023	112.75	353.112	553.406	1045.08	242.661	593.364	508.037	626.239	475.869	1903.24	292.404	13.2521	2877.84	911.244	2822.09	1089.58	1198.83	275.243	499.606	134.973	2827.31	225.484	158.579	2114.02	0.946215	1635.4	114.193	44.5723	58.9649	811.032	41.796	469.105	957.53	58.3488	18.3211	258.922	300.805	6.07679	241.901	220.373	1484.43	650.371	4981.9	38.323	531.782	1385.34
TCGA-IB-7651-01A-11R-2156-07	207.345	22.1187	2.43971	72.3482	166.539	278.781	445.551	177.686	403.816	195.303	495.839	403.146	1334.82	209.858	31.6628	675.138	479.977	1000.98	325.677	510.419	90.5678	100.834	87.5239	1365.68	98.644	38.9749	1845.18	0.504133	277.347	39.848	21.6848	27.8036	563.168	17.2737	225.504	398.069	74.7008	12.6018	56.8693	155.682	6.48511	77.6488	1175.24	565.223	616.498	26422.6	14.1579	172.574	629.941
TCGA-IB-7654-01A-11R-2156-07	79.5016	19.025	0.542592	13.1711	482.584	138.768	68.8903	135.257	528.984	48.542	49.9776	109.601	1156.54	420.939	0.437525	3550.49	176.114	6.73102	0.15885	11.6668	999.954	1060.99	143.821	1851.42	119.498	18.6922	663.283	0.636289	32.3038	19.4052	11.9357	72.2388	127.241	22.6967	43.5134	37.8344	22.0699	390.413	15684.4	626.345	7.40224	987.81	18183.7	1180.68	192.123	107015	8591.95	193.423	520.198
TCGA-IB-7886-01A-11R-2156-07	425.259	48.0632	2.73295	59.957	331.836	575.831	442.568	752.472	1013.52	305.378	654.425	376.766	3650.25	416.654	55.915	1847.89	2283.01	3355.79	2098.35	790.383	159.284	104.074	177.695	1615.89	149.197	68.8057	6702.36	1.00399	1185.89	165.443	66.177	52.0283	1197.78	47.3276	1789.86	197.358	157.797	2.39948	88.7774	384.208	17.2561	155.477	12458.1	1833.44	2584.56	1.96547e+06	6.0059	317.854	762.324
TCGA-IB-7887-01A-11R-2156-07	8.07609	25.7404	3.04767	54.9788	176.17	220.627	332.948	52.0877	203.923	41.432	279.503	127.71	290.505	108.101	5.32915	241.029	70.4683	662.258	234.96	280.986	50.658	12.9253	151.606	304.637	52.8564	106.88	1112.74	0.99097	168.243	16.9812	46.9184	14.5038	78.2215	8.40401	176.894	112.344	22.101	16.7218	8.73176	105.12	0.136332	88.2472	10.4245	172.354	309.532	75.6627	5.89835	113.516	405.414
TCGA-IB-7889-01A-11R-2156-07	4.16101	49.9905	1.54303	22.959	128.614	298.331	116.77	112.845	699.118	20.525	38.4036	16.5297	885.384	204.304	2.13152	200.773	162.087	173.234	91.7679	353.538	38.6468	3.61128	117.22	155.515	60.3631	31.6734	962.425	0.741081	135.065	20.0104	22.8752	24.2292	59.0856	30.7223	235.363	57.4007	13.0442	25.4293	91.0235	181.124	0.279155	115.825	45.7995	1082.97	730.446	369.25	7.00531	83.4468	272.105
TCGA-IB-7890-01A-12R-2204-07	339.037	34.884	1.17692	59.5127	283.045	280.208	1398.42	215.186	472.509	488.709	716.842	364.625	1753.1	293.321	48.3745	749.606	932.683	4224.27	1851.87	822.459	112.806	138.986	78.6079	3129.72	178.312	88.3794	1653.53	0.716192	319.535	74.8212	33.3178	36.7717	465.476	32.6047	318.557	305.215	58.0957	10.359	172.016	210.18	0.29541	192.383	890.146	523.932	818.318	187491	6.65156	171.466	565.332
TCGA-IB-7893-01A-11R-2204-07	540.764	34.4506	1.10124	73.2865	167.017	140.309	1420.36	216.1	263.347	594.675	713.634	297.004	1580.12	355.423	36.3091	854.546	492.203	5105.13	1415.69	658.709	123.271	300.668	103.604	2829.21	167.217	187.097	2140.83	0.632907	320.836	77.9051	32.2988	19.7362	366.595	25.113	126.043	363.903	53.2007	13.6389	31.6284	139.609	0.14725	79.5327	2269.35	313.63	1011.43	97991.9	8.24729	66.6656	460.234
TCGA-IB-7897-01A-21R-2204-07	46.72	11.4048	0.147431	12.8256	74.5745	133.667	329.294	36.2916	146.435	24.8681	162.601	40.8873	459.412	46.1141	2.93834	145.388	120.791	967.055	151.293	223.047	18.9999	17.8628	35.2251	201.604	99.468	24.3258	463.182	0.568244	213.693	10.3995	17.7314	13.8475	114.799	7.00959	102.238	69.4157	20.5051	56.1731	18.7242	65.3759	0.0513382	41.3634	12.6572	128.433	258.333	299.389	5.7446	39.7924	248.411
TCGA-IB-A5SO-01A-11R-A32O-07	71.4395	35.7705	1.56613	29.7877	154.839	464.838	774.32	57.7446	232.41	26.5378	599.815	143.566	209.258	153.959	1.13796	280.067	176.168	914.121	629.914	210.903	73.9281	7.52366	58.779	29.6367	31.5425	43.1255	1493.03	1.01997	41.0587	57.2678	30.5337	16.1451	161.925	10.5345	261.942	149.206	78.1476	61.1987	52.478	103.798	1.17952	36.9968	1.73577	155.141	290.177	7.72273	6.60016	124.363	1000.4
TCGA-IB-A5SP-01A-11R-A32O-07	0.468245	33.476	7.34377	46.2168	351.128	403.124	208.074	12.596	146.014	0.609363	149.675	5.2751	55.0344	70.6512	0.076648	97.1009	16.3317	3.34941	101.486	130.618	84.1408	1.33264	149.183	2.61994	40.3195	160.412	261.279	1.61416	966.046	9.14478	63.4199	14.9344	4.18848	1.06577	188.855	10.1726	10.3747	1995.46	28.4942	148.566	0.0555371	72.4047	0.0797293	60.8015	25.8541	0.0506217	6.69415	307.153	1536.21
TCGA-IB-A5SQ-01A-11R-A32O-07	60.7542	27.2475	0.995899	30.4162	156.661	250.994	531.295	77.3336	292.907	58.2193	325.377	156.801	754.551	142.374	3.34809	231.308	388.624	803.948	763.769	539.269	34.9162	42.1972	82.2504	418.918	82.6568	54.8632	1372.69	0.700201	155.967	27.9536	47.2206	21.3762	218.707	12.9956	303.786	56.4674	40.3727	28.5917	52.4571	153.073	0.153113	94.831	10.813	190.896	377.671	145.314	5.00031	182.418	563.838
TCGA-IB-A5SS-01A-11R-A32O-07	617.236	54.9868	3.08938	101.338	487.154	487.848	1282.6	419.169	853.796	637.678	916.036	615.268	2354.36	442.762	36.7313	1319.31	1609.88	4266.12	4498.51	1416.84	202.763	252.916	179.012	4072.86	148.033	225.038	3662.88	0.953607	910.107	180.562	60.8927	62.7516	1077.58	38.4905	782.122	329.208	76.3508	12.961	269.458	358.065	3.49546	171.899	736.432	1114.12	1063	42684.4	5.9233	420.521	1479.83
TCGA-IB-A6UG-01A-32R-A33R-07	5.20301	6.54675	1.53683	9.18154	317.206	52.909	6.25145	9.55275	225.705	1.01413	8.10604	0.0615513	177.739	231.037	0.0464373	177.254	10.1716	5.04366e-07	0.0527422	21.7735	123.128	34.1593	159.84	3.804	50.18	27.0647	39.1301	0.96747	0.0620089	2.95335	15.2677	14.9111	0.588715	20.6835	14.1465	2.20033	0.602757	24.3099	4719.88	147.045	0.0489829	353.35	25.0909	117.258	172.261	18.5862	17.5981	31.7788	50.5233
TCGA-IB-A7LX-01A-12R-A36G-07	286.93	53.786	6.30785	63.0666	471.899	753.13	318.904	308.793	871.847	196.885	500.368	664.719	1913.27	467.037	2.11421	323.679	325.31	1020.69	2618.35	510.323	188.427	146.662	168.684	811.956	92.5687	207.167	2667.63	1.40453	1016.95	352.019	85.0292	65.187	1954.75	80.0859	570.161	85.748	39.4205	24.033	448.411	320.942	0.590588	344.673	184.198	1041.23	688.59	226.316	9.3921	357.245	672.54
TCGA-IB-A7M4-01A-11R-A36G-07	33.8845	39.0494	6.04655	79.698	172.407	410.856	180.577	69.9872	296.07	26.4816	231.191	186.332	484.651	175.121	0.997649	207.799	379.646	499.972	716.394	278.827	84.8009	37.9122	197.544	89.7583	108.445	133.715	1783.26	1.19999	870.399	40.1107	90.2042	15.0123	206.337	20.0385	342.369	18.9183	29.2879	9.8484	45.2073	127.29	0.372103	120.146	9.63372	331.299	412.177	28.791	4.14388	227.259	440.956
TCGA-IB-AAUN-01A-12R-A38C-07	19.3985	16.0238	3.38955	23.4706	356.933	187.2	76.8389	49.994	417.06	25.5358	48.1116	55.5323	692.854	288.964	0.939524	351.029	257.936	25.0847	9.30057	88.7591	421.844	98.2577	138.482	426.107	62.8939	48.624	370.831	1.00877	56.4364	16.3105	29.0634	28.6806	102.58	11.0062	79.8747	79.804	9.96935	232.506	977.081	320.418	0.35935	213.11	76.6285	285.471	218.443	204.102	51.4769	122.52	347.839
TCGA-IB-AAUO-01A-12R-A38C-07	14.8597	35.0837	7.06872	64.4884	168.427	317.627	183.973	40.1775	219.633	9.17727	240.123	60.5538	218.443	130.251	0.202603	46.9039	79.8288	176.107	277.1	304.468	64.1886	16.5957	215.452	39.5876	59.6728	363.985	545.669	1.56452	100.289	37.5314	91.0417	16.241	51.6183	4.75019	123.407	47.0227	18.2616	41.2029	19.6786	137.214	0.049978	125.451	0.474523	129.989	69.7749	0.838335	7.8684	191.905	913.336
TCGA-IB-AAUQ-01A-22R-A41I-07	40.5268	30.6684	2.745	41.6744	218.55	334.827	455.708	93.3594	330.525	42.6417	447.384	134.797	845.66	186.58	3.38558	249.705	245.422	742.118	457.767	460.687	71.1668	35.9241	94.2759	335.14	79.1638	116.476	1261.03	0.862292	601.968	35.1776	42.4291	25.4534	231.469	9.39993	220.81	106.323	34.3208	234.843	55.6141	201.246	0.447285	129.579	4.99359	225.247	279.587	43.5681	12.0139	175.698	980.152
TCGA-IB-AAUS-01A-12R-A38C-07	14.0844	15.9086	2.43329	56.2925	65.5813	94.8286	495.134	41.3145	156.305	54.1376	526.787	37.9601	223.877	60.7944	13.8839	309.345	378.104	664.926	1253.26	813.646	9.39136	7.31509	116.543	260.65	54.1726	56.586	1928.7	0.741381	121.372	23.2542	31.1514	16.6836	33.9927	4.59977	210.349	64.6052	86.3579	2.40123	8.23958	104.383	4.76211	56.8417	3.97076	137.71	399.481	7.41421	1.95199	471.895	901.871
TCGA-IB-AAUU-01A-11R-A37L-07	209.979	31.1796	4.87861	78.1724	493.297	438.903	547.53	142.945	464.881	59.3095	683.771	219.075	807.902	254.172	16.1627	853.104	330.678	534.204	602.372	572.862	211.594	202.007	130.492	751.929	65.4913	133.017	1339.01	1.55319	940.006	38.8794	55.2495	29.3603	265.647	16.1475	429.168	242.868	36.7335	50.87	228.172	328.902	0.751203	157.511	18.7422	339.456	242.397	424.575	20.6307	240.026	1496.17
TCGA-IB-AAUW-01A-12R-A38C-07	16.5521	15.4435	1.06241	15.1558	96.1376	227.443	146.88	47.4067	245.884	10.2939	209.236	38.1229	358.083	84.0064	1.80296	90.7211	59.8851	125.904	20.8093	163.299	32.524	15.733	72.6357	68.6224	28.3851	33.4322	479.663	0.758452	23.8814	16.5753	18.3561	14.1036	32.0406	15.8812	119.05	83.4806	13.7077	136.83	13.3385	139.415	0.152973	120.639	7.95952	175.088	161.652	47.5801	17.7386	60.9767	419.951
TCGA-L1-A7W4-01A-12R-A36G-07	162.225	38.2224	10.4976	85.9182	317.302	479.53	316.319	79.1264	303.129	54.284	578.83	103.671	619.406	330.21	2.46077	747.574	350.917	760.004	1296.42	348.715	272.498	128.768	160.006	126.692	130.367	426.165	1519.74	1.44111	6341.45	218.992	76.6971	36.5018	746.886	27.3865	366.615	59.0669	33.8375	311.457	229.617	203.07	0.115689	140.421	4.85083	316.914	194.3	13.7058	17.7855	376.561	2020.34
TCGA-LB-A7SX-01A-11R-A33R-07	0.58328	18.2215	6.18533	32.6959	77.996	195.067	119.264	7.85046	81.0655	0.620656	93.7447	7.64057	25.0093	49.3425	0.0846999	62.3686	2.04066	15.6325	60.0058	99.6441	63.4884	1.14056	110.357	3.39617	26.5875	271.529	111.706	1.74156	1227.14	16.4046	47.1288	9.17216	3.50457	0.878841	61.239	6.73361	8.43977	2249.4	4.94932	73.7777	0.0202808	45.3743	0.0589911	30.5576	18.5194	0.0431858	6.01068	147.052	775.181
TCGA-LB-A9Q5-01A-11R-A39D-07	0.576915	5.32567	0.868432	0.917691	1882.35	13.3349	2.61758	1236.48	829.179	26.63	0.0266625	8.73228	817.031	63.2982	0.00292961	162.612	1.16788	NA	3.03244e-05	0.000251225	132579	5008.59	102.441	2085	50.5071	6.67818	5.05871	1.67191	197.844	0.0415057	3.73186	213.775	45.3536	9.64476	0.109038	899.018	18.3802	7.72367e+10	75466.7	20647.3	0.0483258	1115.68	NA	393.674	14.1368	100.068	NA	939.249	517.62
TCGA-M8-A5N4-01A-11R-A26U-07	6.68117	21.2278	7.15091	68.9119	250.352	209.143	348.131	14.6991	133.367	6.92791	296.038	18.7373	77.4371	87.9114	0.598134	97.1822	98.2305	130.301	444.101	234.549	75.7901	8.40363	151.845	27.5755	56.9874	486.026	203.431	1.58419	289.393	37.0513	60.5934	15.3937	11.3651	3.37707	130.737	45.7385	12.4459	156.206	29.4325	131.308	0.0469638	108.212	0.236631	50.3895	42.9306	0.254034	9.27408	232.282	934.342
TCGA-OE-A75W-01A-12R-A32O-07	18.4457	36.7326	3.69367	72.2381	293.089	544.562	357.425	211.261	655.693	79.9094	253.415	122.642	1015.53	366.309	3.5978	231.624	1083.41	530.945	2284.12	546.166	111.117	25.8046	216.928	392.931	54.9571	89.2194	2898.58	0.883381	589.756	90.3268	50.5587	35.0106	620.836	16.8646	925.079	67.5794	45.9905	3.76879	38.0817	242.236	0.671212	166.172	29.4361	899.958	738.675	168.331	6.96811	276.718	1305.95
TCGA-PZ-A5RE-01A-11R-A32O-07	70.8653	49.9701	4.64374	103.233	387.715	596.686	672.308	232.747	704.183	75.2636	889.954	185.601	1179.17	340.586	8.2252	732.794	926.858	707.213	1945.19	954.575	143.838	58.8479	198.681	493.173	71.8242	213.689	3115.33	1.31256	1204.34	45.2896	59.3091	54.1573	270.542	23.7425	896.942	209.903	77.5257	22.9851	132.039	417.968	10.0534	197.543	14.3645	646.472	559.482	110.337	10.611	796.98	2780.25
TCGA-RB-A7B8-01A-12R-A33R-07	0.221451	17.4476	4.00548	33.2114	83.112	146.374	195.696	5.10802	64.636	0.291158	167.945	1.01598	6.00484	44.637	0.0286657	41.705	3.81282	3.419	104.68	85.7317	21.2994	1.21536	101.212	2.34524	30.2886	273.175	92.3202	1.13437	21.9111	4.93175	58.6595	6.65886	0.501191	0.104754	53.6111	4.5097	6.35191	1415.79	2.66162	63.3281	0.0122788	78.2888	0.0327411	19.3615	5.8912	0.00875789	2.82884	112.593	810.674
TCGA-RB-AA9M-01A-11R-A39D-07	41.189	33.0698	3.33114	37.7243	268.423	372.658	399.176	82.3257	393.311	48.5008	234.826	198.383	789.503	153.954	2.33545	194.694	88.2502	980.495	413.593	391.981	72.0587	38.3266	98.71	252.673	75.5833	102.18	1018.88	1.13858	732.203	58.004	50.2945	30.4223	374.769	15.5499	267.85	138.738	23.0801	74.3191	59.6638	188.211	0.0707454	103.372	8.37574	264.856	324.016	258.864	13.4038	127.518	582.218
TCGA-S4-A8RO-01A-12R-A37L-07	41.3659	32.6874	4.93411	53.653	195.916	562.953	283.566	139.826	444.554	53.73	325.188	115.656	727.248	237.795	2.6323	312.494	402.432	814.982	862.597	477.721	90.4501	61.116	176.081	229.402	81.9171	89.3291	2560.38	1.06329	250.848	47.7145	90.6151	21.0543	357.308	23.2812	327.727	63.9392	41.3718	14.3714	37.5838	157.413	0.261613	122.829	22.879	279.201	423.996	176.23	8.37951	187.206	641.936
TCGA-US-A779-01A-11R-A32O-07	2.46261	43.2803	6.81748	37.8171	351.292	571.823	221.523	27.8869	228.219	2.52377	134.136	18.1797	133.108	120.858	0.232256	83.9145	50.7818	80.8601	212.279	204.081	31.0268	2.72896	158.897	10.9292	31.0615	129.914	982.222	1.51627	351.93	16.1562	73.8476	16.5137	19.8964	3.55164	195.921	11.8243	21.4947	189.597	31.412	127.977	0.056379	83.912	0.209071	134.642	72.0891	0.272505	5.21865	191.694	1248.99
TCGA-US-A77E-01A-11R-A32O-07	3.28066	16.7067	4.89465	39.9019	155.936	164.737	300.56	16.4255	122.62	7.33842	217.078	25.5323	96.5445	100.933	0.560479	71.3398	44.8614	171.771	189.839	197.817	45.4323	6.79677	90.0707	18.9201	40.192	206.078	161.388	1.21734	143.351	13.4622	41.2288	11.472	15.5509	1.83879	94.986	32.2278	10.5583	204.625	12.5874	115.557	0.0284554	80.6509	0.315057	40.123	45.9773	0.451862	6.39634	139.349	633.748
TCGA-US-A77G-01A-11R-A32O-07	18.3191	28.3618	4.062	22.018	729.444	446.202	244.795	54.2992	348.134	11.3063	250.163	70.4914	387.436	213.745	1.71553	551.671	204.338	74.3707	18.996	123.432	273.892	29.247	115.666	118.304	33.0388	47.9986	869.226	1.45213	170.775	17.7953	37.397	25.8242	54.7296	10.3734	125.247	66.6977	19.2115	196.842	198.646	270.253	0.568634	119.478	2.46656	142.955	111.52	18.6565	29.9826	249.491	1276.3
TCGA-XD-AAUI-01A-42R-A41B-07	7.31595	23.3802	3.38092	38.2662	171.598	262.324	271.751	26.6096	181.875	8.36446	183.701	24.4687	158.37	119.2	0.493284	160.828	77.886	104.415	274.175	221.369	62.7131	12.3447	108.371	44.1538	63.0971	138.402	419.652	1.12688	286.432	20.9154	57.0471	15.5695	44.7267	3.82374	165.456	32.5156	12.9589	208.169	19.6167	106.279	0.0529433	78.0221	0.639662	92.2972	90.6616	1.70186	7.44863	126.815	655.243
TCGA-XD-AAUL-01A-21R-A39D-07	334.362	29.7366	3.15091	70.2719	458.023	368.46	792.142	254.19	588.424	182.469	759.02	258.071	1478.77	344.218	40.7962	596.064	1152.82	1866.9	1869.05	974.859	165.767	142.659	113.443	3898.39	80.9754	147.122	1665.12	1.14935	732.851	101.586	43.867	47.9933	529.21	26.9424	527.06	344.392	70.4004	25.3326	323.268	417.365	1.05278	202.08	96.946	492.32	545.557	3761.06	13.1315	262.501	1138.35
[truncated: 150 more columns]

## Sheet: Sheet2
Drug	Low riskscore	High riskscore	p_value
JAK1_8709_1718	10568.6	1678.49	1.72398e-05
Uprosertib_2106	28.1752	144.786	2.38668e-05
Zoledronate_1802	1.24354e+06	130.158	3.65364e-05
AZD4547_1786	5978.24	51.7868	4.42776e-05
MK-2206_1053	4057.91	158.313	6.92147e-05
GSK2578215A_1927	7879.29	458.539	9.69028e-05
AGI-5198_1913	1.81397e+07	174.931	9.85309e-05
IWP-2_1576	51.9648	29.4186	0.000120193
PFI3_1620	1299.47	384.012	0.000137051
EPZ004777_1237	2.2869e+11	417.093	0.000166562
AZD1208_1449	401131	19301.8	0.000169274
LJI308_2107	2002.26	288.904	0.000192513
Sorafenib_1085	42.2245	85.0587	0.000198775
NVP-ADW742_1932	4.51485e+14	121.832	0.000211876
MIRA-1_1931	933.234	796.401	0.000229394
LY2109761_1852	11298.4	837.169	0.000233057
AT13148_2170	2.15365e+08	1363.34	0.000233057
Tamoxifen_1199	1.81993e+16	8461.4	0.000236775
BMS-754807_2171	2.21972	3.6157	0.000268584
Ruxolitinib_1507	466.043	214.759	0.0003189
GSK343_1627	77.4906	29.495	0.000323887
Foretinib_2040	160.302	6.66003	0.000360895
P22077_1933	1.12419e+06	619.183	0.000377935
Nilotinib_1013	96.856	147.253	0.000395726
EPZ5676_1563	1.49469e+14	2126.06	0.000560472
PD173074_1049	20549.1	284.337	0.000594953
Savolitinib_1936	1115	50.1224	0.000679878
Venetoclax_1909	38.0262	17.054	0.00068998
Doramapimod_1042	143.882	133.126	0.000731799
Linsitinib_1510	92.4705	149.095	0.000742616
Dabrafenib_1373	313.41	781.723	0.000753581
Elephantin_1835	193147	5.04507e+06	0.000910492
Fulvestrant_1200	9.63516e+10	176.829	0.000978525
BIBR-1532_2043	428.858	425.232	0.000978525
PRIMA-1MET_1131	131393	12996	0.00103631
Mirin_1048	289.006	486.53	0.00116146
Ibrutinib_1799	282.743	412.635	0.00126434
CZC24832_1615	506.433	337.474	0.00130046
Sabutoclax_1849	4.848	10.248	0.00135642
AZD5363_1916	2.52735e+10	930004	0.00137557
Axitinib_1021	32.1216	48.7603	0.00141461
PCI-34051_1621	278.225	224.37	0.00151671
PF-4708671_1129	66.9572	75.7328	0.00176568
Nelarabine_1814	1103.86	1295.4	0.00183981
Cyclophosphamide_1512	48148.4	2.53082e+16	0.00216587
Leflunomide_1578	1173.01	398.473	0.0021953
CDK9_5038_1709	0.613187	122.418	0.00225527
ABT737_1910	35055.1	303.128	0.00228582
Afuresertib_1912	9135.14	264.597	0.00247717
WZ4003_1614	473.761	6055.14	0.0027918
Vorinostat_1012	139048	7851.39	0.00282892
Fulvestrant_1816	437.133	359.482	0.00286649
Sinularin_1838	128.788	211.246	0.00290452
Entinostat_1593	12089.7	157885	0.00306129
Crizotinib_1083	262.07	90.0382	0.00331093
GDC0810_1925	3.18963e+07	2112.96	0.00344259
OF-1_1853	1424.14	696.747	0.00376851
Dactinomycin_1911	50.2084	17725.4	0.00406992
PRT062607_1631	65639.7	32600.9	0.00412224
Ipatasertib_1924	509503	607.044	0.00417516
AZ6102_2109	3325.41	11.905	0.00492149
PAK_5339_1730	1046.92	60.2074	0.00530504
KRAS (G12C) Inhibitor-12_1855	3.64421e+08	421.508	0.00537153
MN-64_1854	3349.34	310.229	0.00557554
Gallibiscoquinazole_1830	50.2516	34.0802	0.00557554
Pyridostatin_2044	2.6318e+12	61.4505	0.00564507
Nutlin-3a (-)_1047	2510.63	617.858	0.00703802
Fludarabine_1813	2213.97	387.243	0.00738667
AMG-319_2045	784.196	230.763	0.00756673
Cediranib_1922	990.318	1.66016e+31	0.00803424
Bortezomib_1191	0.562467	0.0174419	0.00862928
Navitoclax_1011	80.8959	169.901	0.00873219
Picolinici-acid_1635	3473.79	577.297	0.0102926
Carmustine_1807	147415	922.363	0.0104131
Oxaliplatin_1089	2.11266e+09	2.44044e+07	0.0105347
JQ1_2172	38.4565	28.8176	0.0107819
I-BRD9_1928	4.60641e+07	1600.19	0.011688
AZD2014_1441	4198.74	9639.35	0.0130995
Temozolomide_1375	17974.1	3520.97	0.0137051
Epirubicin_1511	247.95	239898	0.0137051
SB505124_1194	9.42339e+06	141562	0.0141753
RO-3306_1052	394.71	26.0306	0.0141753
5-Fluorouracil_1073	5.68424e+08	8.98102e+08	0.0141753
IRAK4_4710_1716	241.337	371.658	0.0156726
Oxaliplatin_1806	83492.9	3357.45	0.0169316
BPD-00008900_1998	7.26297e+06	8085.49	0.0186802
BDP-00009066_1866	20887.1	21317.3	0.0186802
Telomerase Inhibitor IX_1930	65.6974	6463.24	0.0212563
ULK1_4989_1733	4.42764e+21	110.72	0.0233863
MK-8776_2046	9490.95	109.038	0.0236341
Uprosertib_1553	3.26885e+07	218927	0.0241364
AZD5438_1401	25.0218	82.5503	0.0246479
Sepantronium bromide_1941	1.54677	1.56855	0.0279188
Wee1 Inhibitor_1046	41.2834	35.6336	0.0342025
CDK9_5576_1708	9.05308	5.32997	0.036309
VE-822_1613	303.969	347.73	0.0370352
BI-2536_1086	78.4963	5.06132	0.037403
Docetaxel_1007	0.820413	1.37155	0.0392887
Ulixertinib_2047	7.99126e+06	6476.07	0.0400653
VX-11e_2096	2.42025e+07	15263.1	0.0495011
AZD6482_2169	39.4294	49.1024	0.0504445
Cytarabine_1006	1311.52	46.5247	0.0553906
Dinaciclib_1180	1.07015	0.386562	0.0569509
Luminespib_1559	542329	0.487298	0.0574791
GSK591_2110	172.405	202.822	0.0585476
VE821_2111	850.278	173.307	0.0590881
PLX-4720_1036	103734	11197.6	0.0618527
Lapatinib_1558	2.88747e+07	78101	0.0635623
Tozasertib_1096	33.9241	45.039	0.0727056
ERK_2440_1713	9.99597e+06	242824	0.0727056
Pevonedistat_1529	35476	26.5325	0.0759826
GSK269962A_1192	95.4601	34.3534	0.0759826
Vincristine_1818	18.4106	24.3073	0.0786902
AZD3759_1915	278.259	44.0797	0.0814757
LCL161_1557	1477.1	459.644	0.083617
Ribociclib_1632	91.4991	128.456	0.0843408
BMS-536924_1091	209244	30.9078	0.0858036
GSK1904529A_1093	283.735	173.529	0.0872868
Camptothecin_1003	1.64572	7.19886	0.0982573
Dasatinib_1079	3980.12	107.051	0.0990812
IAP_5620_1428	619.949	573.882	0.0999107
Dactinomycin_1811	3.57643	0.280937	0.100746
SB216763_1025	1199.03	434.762	0.105873
Topotecan_1808	2.21573e+07	11.9751	0.119598
AZD7762_1022	7880.44	10.055	0.119598
Podophyllotoxin bromide_1825	40.8187	733.283	0.127468
Dactolisib_1057	168.46	2.66105	0.129498
AZD8055_1059	0.920752	1.09219	0.129498
GNE-317_1926	18948.9	3.23396e+08	0.132588
VSP34_8731_1734	420.887	44.56	0.151191
Paclitaxel_1080	9652.36	98.4097	0.157025
Teniposide_1809	36193.3	379.879	0.170457
Rapamycin_1084	19.413	3.00264	0.17172
Afatinib_1032	1.86888e+07	333793	0.17172
Selumetinib_1736	5.58692e+06	120067	0.187421
AZD6738_1917	4.17983e+10	339.165	0.187421
Gefitinib_1010	181.878	100.214	0.188775
Taselisib_1561	34407.4	97.5981	0.191506
TAF1_5496_1732	387.93	622.569	0.197056
Alpelisib_1560	1.65152e+12	1.01141e+08	0.198461
AZD8186_1918	1.29499e+06	4528.77	0.201294
Staurosporine_1034	3.23464e+11	83837.5	0.208506
OSI-027_1594	227.863	218.989	0.228127
BMS-345541_1249	124.205	3018.29	0.228127
AZD5991_1720	15516.3	1034.77	0.240837
Dihydrorotenone_1827	10.0479	11.3723	0.262539
AZD1332_1463	3.90416e+07	1.16178e+06	0.267733
Erlotinib_1168	257.059	22.1805	0.276547
MG-132_1862	569898	0.361581	0.281928
Talazoparib_1259	767448	19558.6	0.306067
Alisertib_1051	274734	577.853	0.306067
Wnt-C59_1622	155.948	228.585	0.333552
Obatoclax Mesylate_1068	1.3434e+07	12.6683	0.347874
Vinblastine_1004	0.215645	0.405031	0.354129
Vinorelbine_2048	10.4206	0.341312	0.358339
Docetaxel_1819	508506	2.99794	0.358339
I-BET-762_1624	709.454	306.218	0.364713
KU-55933_1030	108.481	112.217	0.37332
Eg5_9814_1712	2.69838	9.27352	0.375491
Olaparib_1017	1.85993e+06	192.722	0.37767
Entospletinib_1630	750034	3378.52	0.393142
Irinotecan_1088	2.62425e+19	1.81665e+15	0.418215
OTX015_1626	585.128	79.5081	0.451452
Gemcitabine_1190	2388.75	64595.3	0.461216
Daporinad_1248	622.074	10.9469	0.468615
Niraparib_1177	285.865	248.783	0.471097
AZD5582_1617	1.47761e+06	144580	0.471097
YK-4-279_1239	2.78272e+06	74.3322	0.48361
Osimertinib_1919	849.594	66.883	0.498861
WIKI4_1940	279717	62.1263	0.530113
Buparlisib_1873	4.73944e+07	4.71068	0.538079
Pictilisib_1058	4.52946e+18	9.9682	0.543422
ERK_6604_1714	414616	43341.8	0.546104
Sapitinib_1549	1346.01	102.73	0.548792
RVX-208_1625	3260	446.863	0.548792
AGI-6780_1634	241.683	155.939	0.554188
Palbociclib_1054	746557	12117.5	0.587098
Trametinib_1372	1.36651e+06	16654.8	0.589881
MK-1775_1179	225.873	246.938	0.629463
GSK2606414_1618	1252.45	94.3513	0.64387
Ulixertinib_1908	1.30246e+08	318458	0.673083
PD0325901_1060	3.01624e+06	46949.6	0.681947
XAV939_1268	4.11028e+07	356.771	0.690855
AZ960_1250	2.99023e+19	2675.91	0.690855
IGF1R_3801_1738	1.79905e+14	1.94714e+13	0.696818
UMI-77_1939	96.07	12.6904	0.699806
LGK974_1598	844.062	609.431	0.705797
MIM1_1996	9.64772e+10	1.68453e+08	0.720852
WEHI-539_1997	138369	9741.89	0.732976
JAK_8517_1739	7673.52	548.898	0.739063
Acetalax_1804	10122.2	524.684	0.763571
Cisplatin_1005	1.07702e+17	1.02379e+12	0.779012
ZM447439_1050	23.0233	21.2537	0.828982
ML323_1629	180.847	235.742	0.835282
NU7441_1038	19.714	19.253	0.851077
Mitoxantrone_1810	15.8974	24.9519	0.901993
SCH772984_1564	4.92837e+07	240189	0.962966
AZD5153_1706	648.473	77.7921	0.982283
